# Supplementary material for: Correction: The composition and stability of the vaginal microbiota of normal pregnant women is different from that of non-pregnant women
Source: Microbiome. 2014 Apr 15;2:10. doi: 10.1186/2049-2618-2-10 (PMC4022389; doi:10.1186/2049-2618-2-10)
Supplement: Additional file 1: Table S1 — Taxonomic assignments, total 16S rRNA gene sequences per taxa, and metadata. [file 2049-2618-2-10-S1.xlsx]

## Sheet: noptlCT5.txt
Table S1. Taxonomic assignments, total 16S rRNA gene sequences per taxa, and metadata
aSelf-described ethnic group- White=1 , Black=0 , Hispanic=5 , others=4
b Community state types: a group of community states with similar microbial phylotype composition and abundance identified via unsupervised clustering and as defined in Figure 1
c Total number of high-quality 16S rRNA gene sequence reads
d pplacer+speciateIT Taxonomic assignments
Metadata									Total16S rRNA gene sequences assigned to each taxad
Subect ID	Sample_ID	calculated GA (weeks)/ Time in study (days)	Age	Racea	Nugent Score	CSTb	Total Read Countsc		Lactobacillus iners	Lactobacillus crispatus	Atopobium vaginae	Lactobacillus	Lactobacillus jensenii	Lactobacillus gasseri	Clostridiales	Parvimonas micra	Leptotrichia amnionii	Prevotella genogroup 2	Actinomycetales	Gardnerella vaginalis	Streptococcus anginosus	Aerococcus christensenii	Finegoldia magna	Peptoniphilus	Bifidobacteriaceae	Anaerococcus	Peptoniphilus lacrimalis	Prevotella bivia	Prevotella	Mobiluncus	Mycoplasmataceae	Megasphaera sp type 1	Prevotella melaninogenica	BVAB3	Gemella	Anaerococcus tetradius	Mobiluncus curtisii	BVAB1	Peptostreptococcus	Streptococcus agalactiae	Dialister	Eggerthella	Staphylococcus	Roseburia	Prevotella genogroup 3	Clostridiales Family XI Incertae Sedis	Sneathia sanguinegens	Megasphaera sp type 2	Bacteria
N001	33604	19.29	19	0	0	II	4338		1050	2	0	791	0	2481	0	0	0	0	0	0	0	0	0	0	0	0	0	0	0	0	0	0	0	0	0	0	0	0	0	0	0	0	0	0	0	0	0	0	0
N001	35062	23.29	19	0	0	II	4610		2029	0	0	903	0	1662	0	0	0	0	0	0	2	2	0	0	0	0	0	0	0	0	0	0	0	0	0	0	0	0	0	0	0	0	0	0	0	0	0	0	0
N001	36790	27.71	19	0	0	II	3596		1425	0	0	672	0	1491	0	0	0	0	0	0	0	0	0	0	0	0	0	0	0	0	0	0	0	0	0	0	0	0	0	0	0	0	0	0	0	0	0	0	0
N001	37504	29.71	19	0	0	II	4405		1786	0	0	915	0	1691	0	0	0	0	0	0	0	0	0	0	0	0	0	0	0	0	0	0	0	0	0	0	0	0	0	0	0	0	0	0	0	0	0	0	0
N001	39108	33.71	19	0	NA	II	3878		1270	4	0	503	89	1989	0	0	0	0	0	0	1	1	0	1	0	0	0	0	0	0	0	0	0	0	0	0	0	0	0	0	0	0	0	0	0	0	0	0	0
N001	40105	36	19	0	0	III	4610		2566	5	1	217	1758	21	0	0	0	1	0	1	0	0	0	0	0	0	0	0	0	0	0	3	0	0	0	0	0	0	0	0	0	1	0	0	0	0	0	0	0
N002	32604	24.43	31	1	0	III	6483		2175	2	0	289	3949	9	0	0	0	1	0	0	0	0	0	0	0	0	0	0	0	0	0	0	0	0	0	0	0	0	0	0	0	0	0	0	0	0	0	0	2
N002	33401	26.43	31	1	0	III	4158		2028	3	1	162	1924	1	0	0	0	2	0	0	0	0	1	0	0	0	0	2	1	0	0	0	0	0	0	0	0	1	0	0	0	1	0	0	0	0	1	0	1
N002	34866	30.43	31	1	0	I	4398		294	3933	0	23	141	0	0	0	0	0	0	0	0	0	0	0	0	0	1	0	0	1	0	0	0	0	0	0	0	0	0	0	0	0	0	0	0	0	0	0	0
N002	35638	32.43	31	1	0	I	2809		9	2787	0	4	9	0	0	0	0	0	0	0	0	0	0	0	0	0	0	0	0	0	0	0	0	0	0	0	0	0	0	0	0	0	0	0	0	0	0	0	0
N002	36505	34.57	31	1	0	I	4479		10	4457	0	2	8	0	0	0	0	0	0	0	0	0	0	0	0	0	0	0	0	0	0	0	0	0	0	0	0	0	1	0	0	0	0	0	0	0	0	0	0
N002	38022	38.57	31	1	NA	IV-A	3914		1746	2055	2	34	52	0	1	0	0	3	0	0	0	0	0	0	1	0	0	1	0	0	0	0	0	0	0	0	0	1	0	0	0	0	0	0	0	0	0	0	0
N003	32599	15.57	33	0	7	IV-B	4635		858	4	1112	20	0	0	130	42	48	3	0	42	0	115	0	17	68	0	0	3	13	0	0	836	0	4	2	0	0	0	0	0	152	64	0	0	524	0	49	0	0
N003	34058	19.57	33	0	7	III	4323		2386	4	906	19	0	0	22	3	15	2	0	23	0	247	0	3	46	0	0	0	4	0	0	223	0	0	0	0	0	0	0	0	9	10	0	0	241	0	4	0	0
N003	35629	23.57	33	0	0	III	3858		3676	0	2	68	0	87	0	0	0	0	0	1	0	9	0	0	1	0	0	0	0	0	0	13	0	0	0	0	0	0	0	0	0	0	0	0	0	0	0	0	0
N003	37564	28.57	33	0	0	III	4163		3784	1	0	146	1	201	0	0	0	0	4	1	0	0	0	0	0	0	0	0	0	0	0	9	0	0	2	0	0	0	0	0	0	0	0	0	0	0	0	0	3
N003	38490	30.86	33	0	0	III	4368		4104	1	0	149	0	112	0	0	0	0	0	0	0	0	0	0	0	0	0	0	0	0	0	1	0	0	0	0	0	0	0	0	0	0	0	0	0	0	0	0	0
N003	39321	32.86	33	0	0	III	4046		3755	1	10	99	4	112	2	3	5	1	3	2	0	3	0	0	5	0	0	2	2	0	0	6	0	0	0	1	0	0	0	0	1	3	0	0	6	0	6	0	0
N004	32978	19.43	20	0	0	I	4851		2	4795	0	7	38	0	0	0	0	0	0	0	0	0	0	0	0	0	0	0	0	0	0	0	0	0	0	0	0	0	0	0	0	0	0	0	0	0	0	0	0
N004	34447	23.43	20	0	0	I	4734		2	4602	1	11	77	0	6	0	0	0	0	0	0	0	0	0	0	0	0	0	0	0	0	0	0	0	0	0	0	0	0	0	0	0	0	0	0	0	0	0	0
N004	36018	27.43	20	0	1	I	2645		1	2615	0	2	19	0	0	0	0	0	0	0	0	0	0	0	0	0	0	0	0	0	0	0	0	0	0	0	0	0	0	0	0	0	0	0	0	0	1	0	0
N004	36841	29.43	20	0	NA	I	4748		4	4724	0	2	8	0	1	0	0	0	0	0	0	0	0	0	0	0	0	2	0	0	0	0	0	0	0	0	0	0	0	0	0	0	0	0	0	0	0	0	0
N004	37558	31.43	20	0	0	I	4381		1	4338	0	5	23	0	2	0	0	4	3	0	0	0	0	0	0	0	0	0	0	0	0	0	0	0	0	0	0	0	0	0	0	0	0	0	0	0	0	0	0
N004	38356	33.43	20	0	0	I	4711		10	4438	3	26	186	0	1	0	0	0	0	2	0	1	0	0	2	0	0	0	1	0	0	0	0	0	0	0	0	0	0	0	21	0	0	0	0	0	0	1	0
N004	39161	35.43	20	0	0	I	4426		3	4374	1	8	26	0	0	1	0	0	0	0	0	0	0	0	2	0	0	0	0	0	0	0	0	0	0	0	0	0	0	0	0	0	0	0	0	0	1	0	1
N005	33440	17	20	0	0	III	3707		3688	1	0	4	0	0	0	0	0	0	0	0	0	0	1	0	2	0	0	0	0	0	0	0	0	0	0	0	0	0	0	0	0	0	0	0	0	0	0	0	2
N005	36354	24.71	20	0	0	III	4034		3991	2	0	10	0	0	0	0	0	0	10	0	0	0	3	0	1	0	0	0	0	2	0	0	0	0	0	0	0	0	0	0	0	0	0	0	0	0	0	0	0
N005	37123	26.71	20	0	0	I	4732		4	4678	0	8	0	20	0	0	0	0	0	2	0	0	0	0	0	0	0	0	0	0	4	0	0	0	0	0	0	0	0	0	0	0	0	0	0	0	2	0	0
N005	37833	28.71	20	0	0	III	4635		4607	3	3	9	0	0	0	0	0	0	0	0	0	2	0	0	0	0	1	0	0	0	0	0	0	0	0	0	0	0	0	0	0	0	0	0	0	0	2	0	0
N005	39508	32.71	20	0	NA	III	4274		4252	4	2	6	1	2	0	0	0	0	0	0	0	0	0	0	0	0	0	0	0	0	0	0	0	0	0	0	0	0	0	0	0	0	0	0	0	0	0	0	0
N005	40415	35	20	0	0	III	4386		4365	2	0	8	0	0	0	0	0	0	0	0	0	0	0	0	0	0	0	0	0	0	0	0	0	0	0	0	0	0	0	0	0	0	0	0	0	0	0	0	0
N006	33435	17.86	20	0	0	III	4164		3567	1	0	128	428	1	0	0	0	0	0	0	0	0	1	0	0	0	0	0	0	0	0	0	0	0	0	0	0	0	0	0	0	0	0	0	0	0	0	0	0
N006	34880	21.86	20	0	0	III	3287		2220	4	0	63	993	0	0	0	0	0	0	0	0	0	0	0	0	0	0	0	0	0	0	0	0	0	0	0	0	0	0	0	0	0	0	0	0	0	0	0	0
N006	36501	25.86	20	0	0	III	4309		1907	0	2	234	2157	1	0	0	0	0	0	0	0	1	0	0	0	0	0	0	0	0	0	0	0	0	0	0	0	0	0	0	0	0	0	0	0	0	0	0	0
N006	39249	32.86	20	0	0	III	2040		1400	2	1	14	605	0	0	0	0	0	0	2	0	0	0	0	0	0	0	0	0	0	1	0	0	0	0	0	0	0	0	0	0	0	0	0	0	0	0	0	4
N006	40280	35.14	20	0	0	III	3023		1835	7	0	48	1089	0	0	0	0	0	0	0	0	0	0	0	0	0	0	0	0	0	0	0	0	0	0	0	0	0	0	0	0	0	0	0	0	0	0	0	0
N007	33830	19.57	22	0	NA	I	5349		3	5333	0	2	5	0	0	0	0	0	0	0	0	0	0	0	0	0	0	0	0	0	0	0	0	0	0	0	0	0	0	0	0	0	0	0	0	0	0	0	0
N007	35344	23.57	22	0	0	I	4554		2	4514	0	8	21	0	0	0	0	0	0	0	0	0	0	0	0	0	0	0	0	0	0	0	0	0	0	0	0	0	0	0	0	0	0	0	0	0	0	0	0
N007	36192	25.43	22	0	0	I	3833		3	3798	0	6	21	0	0	0	0	0	0	0	0	0	0	0	0	0	0	0	0	0	0	0	0	0	0	0	0	0	0	0	0	0	0	0	0	0	0	0	0
N007	36954	27.57	22	0	0	I	4880		3	4796	0	10	67	0	0	0	0	0	0	0	0	0	0	0	0	0	0	0	0	0	0	1	0	0	0	0	0	0	0	0	0	0	0	0	0	0	0	0	0
N007	37697	29.57	22	0	0	I	4569		0	4504	1	6	31	0	0	0	1	0	0	0	0	0	1	0	0	0	0	0	0	0	0	0	0	0	0	0	0	0	0	0	0	0	0	0	0	0	0	0	0
N007	38739	32.29	22	0	0	I	4616		4	4499	1	10	63	0	2	1	1	0	1	0	0	0	0	0	0	0	0	0	0	0	0	0	1	0	0	0	0	0	0	0	0	0	0	0	0	0	0	0	0
N007	39592	34.29	22	0	0	I	4853		8	4606	0	14	151	1	0	0	0	0	0	0	0	0	0	0	0	0	0	0	0	0	0	0	0	0	0	0	0	0	0	0	1	0	0	0	0	0	0	0	0
N008	34076	14.71	23	0	0	I	4245		83	4085	0	10	33	3	0	0	0	0	0	0	1	3	0	0	0	0	0	0	0	0	0	0	0	0	0	0	0	0	0	0	0	0	2	0	0	0	0	0	1
N008	37197	22.71	23	0	0	I	2223		6	2175	4	1	22	0	0	0	0	2	0	0	0	0	0	1	0	0	2	0	0	0	0	0	0	0	0	0	0	0	0	0	1	0	0	0	0	0	0	0	1
N008	38752	26.71	23	0	NA	I	4604		31	4510	0	5	47	0	0	0	0	0	0	0	0	0	0	1	0	0	0	0	0	0	0	0	0	0	0	0	0	0	0	0	0	0	0	0	0	0	0	0	0
N008	39611	28.71	23	0	NA	II	3841		10	3	3	0	0	0	2	1	0	0	0	0	0	0	0	0	0	0	0	0	0	0	3805	0	0	0	0	0	0	2	0	0	2	1	0	0	0	0	1	0	2
N008	40364	30.71	23	0	NA	I	4242		72	3414	20	8	40	3	11	0	0	0	0	0	1	2	0	0	0	1	0	0	0	0	0	2	0	0	0	0	0	7	0	0	0	0	1	0	0	0	0	0	0
N008	41982	34.71	23	0	0	III	4328		2223	3	0	141	1952	1	0	4	0	1	0	0	0	0	0	0	0	0	0	0	0	0	0	0	0	0	0	0	0	0	0	0	0	0	0	0	0	0	0	0	0
N009	32330	9.43	19	0	7	IV-B	4811		464	24	1980	9	0	0	53	0	0	12	0	77	0	44	2	1	197	5	0	3	11	0	3	3	0	0	104	33	0	3	2	1	30	310	0	0	4	0	3	0	0
N009	34567	15.43	19	0	6	III	3707		2700	3	93	19	2	2	0	0	0	1	0	14	0	193	46	11	29	2	0	236	6	0	0	0	2	0	7	15	0	0	8	0	9	3	0	0	0	0	0	0	0
N009	37683	23.43	19	0	5	III	2908		2015	0	59	71	1	477	0	0	0	0	0	7	0	55	1	0	17	1	0	64	1	0	0	0	21	2	13	4	0	0	0	0	24	8	0	0	0	0	0	0	0
N009	38741	26.14	19	0	7	III	3862		2520	15	58	380	224	374	0	1	0	0	0	23	0	42	0	0	64	0	0	69	1	0	0	1	2	0	3	2	0	0	0	0	28	3	0	0	0	0	0	0	2
N009	39595	28.14	19	0	6	III	4072		2539	180	37	259	409	171	0	0	1	0	0	40	0	194	0	0	90	0	0	0	0	0	0	1	1	0	0	0	0	0	0	0	86	0	0	0	0	0	0	0	0
N009	40346	30.14	19	0	6	III	4277		2985	5	81	82	571	10	0	0	0	0	0	61	0	242	0	0	142	0	0	0	0	0	0	0	6	0	2	0	0	0	0	0	15	1	0	0	0	0	0	0	0
N009	41127	32.14	19	0	7	III	4519		2282	13	96	97	1106	15	1	0	0	0	0	54	0	308	0	0	150	0	0	6	2	0	0	1	36	0	5	0	0	0	0	0	78	0	0	0	0	0	0	0	0
N009	42736	36.14	19	0	7	III	4413		1981	0	36	67	788	6	0	0	0	0	0	75	0	760	2	0	162	0	0	5	3	0	0	2	94	0	5	0	0	0	0	0	73	0	0	0	0	0	0	0	0
N010	33404	15.57	25	5	0	III	3795		3772	4	1	12	1	0	0	0	0	0	0	0	0	0	0	0	0	0	0	0	0	0	0	1	0	0	0	0	0	0	0	0	0	0	0	0	0	0	0	0	0
N010	36473	23.57	25	5	0	I	4027		0	3905	0	13	99	0	0	0	1	0	0	0	0	0	0	0	0	0	0	0	0	0	0	0	0	0	0	0	0	0	0	0	0	0	0	0	0	0	0	0	0
N010	37927	27.57	25	5	NA	I	4437		77	4187	0	17	108	22	0	10	0	0	2	0	0	0	0	0	0	0	0	3	0	0	0	0	0	0	0	0	0	0	0	0	0	0	0	0	0	0	1	0	0
N010	38767	29.57	25	5	0	I	4138		26	3742	2	17	210	106	2	2	0	1	3	0	0	0	0	0	0	0	0	0	0	0	0	0	0	0	0	0	0	0	0	0	0	0	0	0	0	0	1	0	2
N010	40361	33.57	25	5	0	I	4339		31	4058	0	22	166	43	0	0	0	0	0	0	0	1	0	0	0	0	0	0	0	0	0	3	0	0	0	0	0	0	0	0	0	4	0	0	0	0	0	0	0
N011	33707	19.29	20	0	0	I	4932		2	4915	0	2	1	1	0	0	0	0	0	0	0	0	0	0	2	0	0	0	0	0	0	1	0	0	0	0	0	1	0	0	0	0	0	0	0	0	2	0	0
N011	35696	24.57	20	0	0	I	4564		0	4490	0	3	0	1	0	0	0	0	31	0	1	0	0	0	0	0	0	0	0	0	0	0	0	0	0	0	0	0	1	0	0	0	0	0	0	0	1	0	0
N011	36517	26.57	20	0	0	I	4894		4	4871	0	1	1	4	1	0	0	0	0	0	1	0	0	0	0	0	0	0	0	0	0	0	0	0	0	0	0	0	0	0	0	0	0	0	0	0	0	0	0
N011	37248	28.57	20	0	0	III	3390		3369	0	0	4	0	3	0	0	0	0	0	0	0	0	0	0	0	0	0	0	0	0	0	0	0	0	0	0	0	0	0	0	3	0	0	0	0	0	0	0	0
N011	38826	32.57	20	0	0	I	4608		1	4555	1	8	4	13	0	0	0	0	0	0	0	0	0	0	0	0	0	0	1	1	0	0	2	0	0	0	0	0	0	0	0	0	0	0	0	0	0	0	0
N011	39837	34.86	20	0	0	I	4800		3	4774	0	7	0	2	0	0	0	0	0	0	0	0	0	0	0	0	0	0	0	0	0	0	0	0	0	0	0	0	0	0	0	0	0	0	0	0	0	0	0
N011	40404	36.57	20	0	0	I	4832		108	4648	0	12	0	26	0	0	0	0	0	0	0	0	0	0	0	0	0	0	0	0	0	0	0	0	0	0	0	0	0	0	0	0	0	0	0	0	0	0	0
N012	34279	19	21	0	0	III	4004		3999	1	0	1	0	0	0	0	0	0	0	0	0	0	0	0	0	0	0	0	0	0	0	0	0	0	0	0	0	0	0	0	0	0	0	0	0	0	0	0	2
N012	35854	23	21	0	0	III	3267		3259	0	0	5	0	1	0	0	0	0	0	0	0	0	0	0	0	0	0	1	0	0	0	1	0	0	0	0	0	0	0	0	0	0	0	0	0	0	0	0	0
N012	37050	26	21	0	0	III	4052		4038	0	0	8	1	1	0	0	0	0	0	1	0	0	0	0	0	0	0	0	0	0	0	0	0	0	0	0	0	0	0	0	0	0	0	0	0	0	0	0	0
N012	38190	29	21	0	0	III	3871		3861	1	0	5	1	0	2	0	1	0	0	0	0	0	0	0	0	0	0	0	0	0	0	0	0	0	0	0	0	0	0	0	0	0	0	0	0	0	0	0	0
N012	38998	31	21	0	0	III	4343		4333	0	1	7	0	0	0	0	0	0	0	0	0	0	0	0	0	0	0	0	0	0	0	0	0	0	0	0	0	0	0	0	1	0	0	0	0	0	0	0	0
N012	39857	33	21	0	0	III	4264		4253	0	0	6	1	0	0	0	1	0	0	0	0	0	0	0	0	0	0	0	0	0	0	0	0	0	0	0	0	0	0	0	0	0	0	0	0	0	2	0	0
N012	40663	35.43	21	0	0	III	4359		4349	1	0	7	0	1	0	0	0	0	0	0	0	0	0	0	0	0	0	0	0	0	0	0	0	0	0	0	0	0	0	0	0	0	0	0	0	0	0	0	0
N013	33545	16.86	29	0	0	I	5111		11	5083	0	4	3	0	0	0	0	0	0	0	0	0	0	0	0	0	0	0	0	0	1	2	0	0	0	0	0	0	0	0	0	0	0	0	0	0	0	0	0
N013	35446	22	29	1	0	I	4909		30	4836	1	4	2	0	17	0	0	0	0	0	0	0	1	0	0	0	0	0	0	0	1	1	0	0	0	0	0	0	0	0	0	0	0	0	0	0	1	0	0
N013	36806	25.43	29	1	0	I	4903		9	4862	0	3	0	0	3	0	0	0	0	0	1	0	1	0	0	0	0	0	0	0	0	0	0	0	0	0	0	0	0	0	1	0	0	0	0	0	0	0	0
N013	37819	28.43	29	1	NA	I	4396		16	4333	2	2	0	0	15	1	0	4	2	0	0	0	0	0	0	0	0	0	2	0	0	0	0	0	0	0	0	0	0	0	0	0	0	0	0	0	0	0	1
N013	38661	30.43	29	1	0	I	4860		50	4752	0	3	5	0	0	0	0	1	0	0	0	0	0	0	1	0	0	0	0	0	0	0	0	0	0	0	0	0	0	0	0	0	0	0	0	0	2	0	0
N013	39509	32.43	29	1	0	I	4882		5	4834	0	5	2	0	14	0	0	0	0	0	0	0	0	0	0	2	0	0	0	0	0	0	0	0	0	0	0	0	0	0	0	1	0	0	0	4	0	0	0
N013	40406	34.71	29	1	0	I	4433		12	4403	0	4	0	2	2	0	0	0	0	0	0	0	0	0	0	0	0	0	0	0	0	0	0	0	0	0	0	0	0	0	0	0	0	0	0	0	0	0	0
N014	36945	16	29	0	0	III	4049		2955	0	1	123	941	6	0	0	0	0	3	0	0	0	0	0	0	0	0	0	0	0	0	0	0	0	0	0	0	0	0	0	0	0	0	0	0	0	0	0	0
N014	38482	19.86	29	0	6	III	4491		4392	3	1	32	51	1	1	0	0	0	0	1	0	0	0	0	0	0	0	0	0	0	0	1	0	0	1	1	0	0	0	0	0	0	1	0	0	0	2	0	0
N014	41253	27	29	0	0	III	3714		2492	65	0	83	832	39	1	0	0	0	11	0	0	0	2	0	0	0	0	0	0	0	0	0	0	0	0	0	0	0	0	0	0	0	0	0	0	0	0	0	3
N015	34612	17.71	19	0	0	III	4257		4249	3	0	1	0	0	0	0	0	0	0	0	0	0	0	0	0	0	0	0	0	0	0	0	0	0	0	0	0	0	0	0	0	0	0	0	0	0	1	0	0
N015	36466	22.29	19	0	0	III	3399		3370	0	0	5	0	0	0	0	0	0	0	0	0	0	0	0	0	0	0	0	0	0	0	9	0	0	0	0	0	0	0	0	0	0	0	0	0	0	1	0	0
N015	37904	26.29	19	0	NA	III	4232		4184	1	0	5	0	1	0	0	0	0	0	1	0	0	0	0	1	0	0	0	0	0	0	28	0	0	0	0	0	1	0	0	0	3	0	0	0	0	0	0	1
N015	38740	28.29	19	0	7	III	2623		1660	1	23	2	0	0	0	27	4	0	1	13	0	85	0	0	22	0	0	0	1	0	0	191	0	0	0	0	0	0	0	0	7	11	0	0	0	0	384	0	0
N015	39591	30.29	19	0	7	III	4006		2090	0	5	4	1	2	0	0	0	1	0	147	0	0	0	0	302	0	0	0	0	0	0	1448	0	0	0	0	0	0	0	0	0	0	0	0	0	0	1	0	0
N015	40344	32.29	19	0	8	III	3806		3039	3	41	6	1	0	3	0	0	0	0	50	1	174	0	0	80	0	0	0	0	0	0	369	0	0	0	0	0	0	0	0	7	5	0	0	0	0	0	0	0
N015	41997	36.29	19	0	7	III	3252		2694	1	35	8	0	6	12	20	0	0	0	39	0	136	1	0	73	0	0	0	0	0	0	131	0	0	0	0	0	0	0	0	10	8	0	0	0	0	4	0	0
N016	38129	21.14	35	0	NA	I	3580		0	3568	0	0	8	0	0	0	0	0	0	0	0	1	0	0	0	0	0	0	0	0	0	0	0	0	0	0	0	0	0	0	0	0	0	0	0	0	0	0	0
N016	39318	24.14	35	0	0	I	4157		2	4149	0	1	2	0	0	0	0	0	0	0	0	0	0	0	0	0	0	0	0	0	0	0	0	0	0	0	0	0	0	0	0	0	0	0	0	0	0	0	0
N016	40188	26.14	35	0	0	I	3444		1	3431	0	2	2	0	0	0	0	0	0	0	0	0	0	0	0	0	0	0	0	0	0	0	0	0	0	0	0	0	0	0	0	0	0	0	0	0	0	0	0
N016	41255	29.14	35	0	NA	I	4242		0	4235	0	3	0	2	0	0	0	2	0	0	0	0	0	0	0	0	0	0	0	0	0	0	0	0	0	0	0	0	0	0	0	0	0	0	0	0	0	0	0
N016	42134	31.14	35	0	NA	I	4519		8	4505	0	1	2	0	0	0	0	0	0	0	0	0	0	0	0	0	0	0	0	0	0	0	0	0	0	0	0	0	0	0	0	0	0	0	0	0	0	0	0
N016	43860	35.86	35	0	0	I	4441		2	4435	0	1	3	0	0	0	0	0	0	0	0	0	0	0	0	0	0	0	0	0	0	0	0	0	0	0	0	0	0	0	0	0	0	0	0	0	0	0	0
N017	38927	8	25	0	4	III	3992		3973	0	0	8	0	0	4	0	5	0	0	0	0	0	0	0	0	0	0	1	0	0	0	0	0	0	0	0	0	0	0	0	0	0	0	0	0	0	1	0	0
N017	40476	12	25	0	2	III	4170		4148	3	0	6	0	0	0	0	0	0	0	0	0	0	0	0	1	0	0	0	0	0	0	0	0	0	0	0	0	0	0	0	0	2	0	0	0	0	0	0	0
N017	42111	16	25	0	2	III	2996		2983	6	0	1	0	0	0	0	0	0	2	0	0	0	0	0	0	0	0	0	0	0	0	1	0	0	0	0	0	0	0	0	0	0	0	0	0	0	0	0	0
N017	46258	26.71	25	0	NA	III	4281		4244	1	0	18	1	2	0	0	0	0	0	0	0	0	0	0	0	0	0	0	0	0	0	0	0	0	0	0	0	0	0	0	0	0	0	0	0	0	0	0	0
N017	47152	29	25	0	NA	III	3137		3069	0	0	27	1	31	0	0	0	0	0	0	0	0	0	0	0	0	0	0	0	0	0	0	0	0	0	0	0	0	0	0	0	0	1	0	0	0	0	0	0
N017	47993	31	25	0	NA	III	3955		3898	0	0	21	2	4	0	0	0	0	0	0	0	0	0	0	0	0	0	0	0	0	0	0	0	0	0	0	0	0	0	0	0	0	0	0	0	0	3	0	0
N017	48808	33	25	0	1	III	3130		3099	3	0	7	1	1	0	0	0	0	0	0	0	0	0	0	1	0	0	0	0	0	0	0	0	0	0	0	0	0	0	0	0	0	0	0	0	0	2	0	1
N017	49946	35.71	25	0	5	III	3556		2424	2	0	228	0	873	0	0	0	0	0	0	0	0	0	0	0	0	0	0	0	0	0	0	0	0	0	0	0	0	0	0	0	0	2	0	0	0	0	0	0
N018	42396	10.71	20	0	0	IV-A	4326		2195	1424	1	171	452	58	0	0	0	0	0	0	0	0	1	1	0	0	0	2	0	0	0	1	0	0	0	1	0	1	0	0	0	0	0	0	0	0	0	0	1
N018	43809	14.71	20	0	NA	I	4167		5	4007	0	24	72	46	0	0	0	0	0	0	0	0	0	0	0	0	0	0	0	0	0	0	0	0	0	0	0	0	0	0	0	0	0	0	0	0	0	0	0
N018	45458	18.71	20	0	NA	I	4275		100	3446	1	61	464	175	0	0	0	0	0	0	0	0	1	0	0	0	0	1	0	0	0	1	0	0	0	0	0	0	0	0	0	0	0	0	0	0	0	0	0
N018	47364	23.71	20	0	NA	I	2584		577	1675	0	48	191	67	0	0	0	1	0	1	0	3	0	0	1	0	0	0	0	1	0	0	0	0	0	0	0	0	0	0	0	0	0	0	0	0	0	0	0
N018	48987	27.71	20	0	NA	IV-A	4051		1843	1961	4	93	79	42	0	0	0	0	0	0	0	2	0	0	4	0	0	0	0	0	0	0	0	0	0	0	0	1	0	0	0	0	0	0	0	0	0	0	0
N018	49835	29.71	20	0	NA	IV-A	4066		2593	1263	3	68	72	20	0	0	0	0	0	5	0	2	0	1	12	0	0	0	0	0	0	0	0	0	0	0	0	0	0	0	0	0	0	0	0	0	0	0	0
N018	50868	31.71	20	0	NA	IV-A	3554		2764	624	1	41	71	16	0	0	0	0	0	4	0	0	1	0	5	0	0	0	0	0	0	0	0	0	0	0	0	0	0	0	1	0	0	0	0	0	0	0	1
N019	32635	18.57	20	0	0	III	4177		1446	41	0	143	2511	8	0	0	0	0	0	0	0	0	0	0	0	0	0	0	0	0	0	1	0	0	0	0	0	0	0	3	0	0	0	0	0	0	0	0	0
N019	34104	22.57	20	0	0	III	4425		1218	1146	1	186	1870	1	0	0	0	0	0	0	0	0	0	0	0	0	0	0	0	0	0	0	0	0	0	0	0	0	0	0	0	0	0	0	0	0	0	0	0
N019	35667	26.57	20	0	1	III	4135		1752	13	1	111	2241	0	0	0	0	0	1	0	1	0	1	2	1	0	0	0	0	0	0	0	0	0	0	0	0	1	0	0	0	0	0	0	0	0	0	0	0
N019	36785	29.29	20	0	1	I	3354		129	3033	0	14	138	2	0	0	0	0	0	0	0	0	0	0	0	0	0	0	0	0	0	0	0	0	0	0	0	1	0	0	0	0	0	0	0	0	1	0	5
N019	37507	31.29	20	0	0	I	4444		7	4390	2	4	2	37	0	0	0	0	0	0	0	0	0	0	0	0	0	0	0	0	0	0	0	0	0	0	0	0	0	0	0	0	0	0	0	0	0	0	0
N019	38312	33.29	20	0	0	I	3892		6	3839	0	5	4	30	0	0	0	0	0	0	0	0	0	0	0	0	0	0	0	0	0	0	0	0	0	0	0	0	0	0	0	0	0	0	0	0	0	0	0
N019	39116	35.29	20	0	NA	I	4437		1	4416	1	2	0	15	0	0	0	0	0	0	0	0	0	0	0	0	0	0	0	0	0	0	0	0	0	0	0	0	0	0	0	0	0	0	0	0	1	0	0
N020	41296	12.86	24	0	0	I	2447		18	2421	0	2	1	0	1	0	0	0	1	1	0	0	0	0	0	0	0	0	0	0	0	0	0	0	0	0	0	0	0	0	0	0	0	0	0	0	0	0	0
N020	46972	27.43	24	0	5	III	3929		2011	1	3	145	1646	2	0	0	2	0	0	0	0	3	0	0	0	0	0	0	0	0	0	91	0	0	0	0	0	0	0	0	0	1	0	0	0	0	0	0	0
N020	47923	29.71	24	0	NA	III	3875		2357	2	1	133	1323	0	0	0	0	0	0	0	0	0	0	0	0	0	0	0	0	0	0	0	0	0	0	0	0	0	0	0	0	0	0	0	0	0	0	0	0
N020	48721	31.71	24	0	0	III	3595		2347	1	7	123	1071	0	0	0	0	0	0	0	0	0	0	0	0	0	0	0	0	1	0	24	0	0	0	0	0	0	0	0	0	0	0	0	0	0	0	0	0
N021	50413	17.57	33	0	5	IV-B	3442		107	2	84	2	4	0	1566	14	14	1	0	19	0	14	0	0	16	1	0	0	1	0	0	151	0	1	2	0	0	1266	0	0	9	8	0	0	37	0	13	0	0
N021	52554	21.86	33	0	NA	III	4016		3979	1	1	11	0	2	0	0	0	0	0	2	2	1	0	0	0	0	0	0	0	0	0	0	0	0	0	0	0	0	0	0	0	0	0	0	0	0	0	0	1
N021	54198	25.86	33	0	NA	III	4198		4138	12	0	9	0	0	0	0	0	0	0	0	2	0	0	0	0	0	0	0	5	0	0	0	0	0	0	0	0	0	0	0	0	0	0	0	0	0	0	0	0
N021	55169	27.86	33	0	NA	III	4028		2468	1	0	119	1389	0	1	0	0	0	0	0	0	0	0	0	0	0	0	0	0	1	0	16	0	0	0	0	0	0	0	0	0	0	0	0	0	0	0	0	0
N021	56165	29.86	33	0	0	III	4439		3277	3	0	111	939	0	0	0	0	0	0	0	0	0	0	0	0	0	0	0	0	0	0	0	0	0	0	0	0	0	0	0	0	0	0	0	0	0	0	0	1
N021	58134	33.71	33	0	0	III	2336		1013	3	0	27	1220	0	0	0	0	1	1	0	0	0	0	0	0	0	0	0	0	0	0	0	0	0	0	0	0	0	0	0	0	0	0	0	0	0	0	0	0
N021	59098	35.57	33	0	0	III	2456		1206	2	0	11	1176	0	1	0	0	0	0	0	0	0	0	0	0	0	0	0	3	0	0	0	0	0	0	0	0	1	0	0	0	0	0	0	0	0	0	0	0
N021	60161	37.57	33	0	NA	III	3286		1442	2	0	76	1715	0	0	0	0	0	0	0	0	0	0	0	0	0	0	0	0	0	0	0	0	0	0	0	0	1	0	0	0	0	0	0	0	0	0	0	0
N022	69280	22.86	27	0	0	III	4250		2869	3	0	159	1153	42	0	0	0	0	0	1	0	0	0	0	17	0	0	0	0	0	0	0	0	0	0	0	0	0	0	0	0	0	0	0	0	0	0	0	0
N022	70932	26.86	27	0	0	III	4275		3101	4	0	224	863	63	0	0	0	0	0	0	0	0	7	1	0	0	0	1	0	0	0	0	0	0	0	0	0	0	0	0	1	0	0	0	0	0	0	0	0
N022	71683	28.86	27	0	0	III	3899		1740	4	1	136	2004	1	0	3	1	0	0	0	0	1	0	0	0	0	1	0	0	0	0	0	0	0	0	0	2	0	0	0	0	0	0	0	0	0	0	0	0
N022	72472	30.86	27	0	0	III	4230		1383	1	0	111	2729	0	1	0	0	0	0	1	0	0	0	0	0	0	0	0	0	0	0	1	0	0	0	0	0	2	0	1	0	0	0	0	0	0	0	0	0
N022	74045	34.86	27	0	NA	III	4171		928	0	2	105	3125	0	1	0	0	0	0	0	0	0	0	0	0	1	0	0	0	0	0	0	0	0	0	5	0	0	0	0	0	0	1	0	0	0	0	0	0
N022	74880	36.86	27	0	NA	III	3986		897	2	10	94	2974	0	0	1	0	0	0	0	0	0	0	0	0	0	0	0	0	0	0	0	0	0	0	1	0	0	0	0	0	0	0	0	0	0	0	0	0
400	400_010106	1	45	1	NA	III	2276		1548	0	0	26	100	0	0	0	0	2	16	0	0	0	26	1	0	1	0	1	2	0	0	0	0	0	0	0	0	0	0	2	0	0	542	0	0	1	0	0	0
400	400_010506	5	45	1	0	III	2314		2068	0	0	51	2	0	0	0	0	0	0	0	0	0	0	0	0	0	0	0	0	0	0	0	0	0	0	0	0	0	0	0	0	0	193	0	0	0	0	0	0
400	400_010806	8	45	1	0	III	2617		2482	1	0	112	16	1	0	0	0	0	1	0	0	0	0	0	0	0	0	0	0	0	0	0	0	0	0	0	0	0	0	0	0	0	0	0	0	1	0	0	0
400	400_011206	12	45	1	0	III	2404		2314	0	0	77	6	0	0	0	0	0	0	0	0	0	0	0	0	0	0	0	0	0	0	0	0	0	0	0	0	0	0	0	0	0	0	0	0	0	0	0	0
400	400_011906	19	45	1	1	III	2475		2341	0	0	73	57	0	0	0	0	0	0	0	0	0	0	0	0	0	0	0	0	0	0	0	0	0	0	0	0	0	0	0	0	0	0	0	0	0	0	0	0
400	400_012206	22	45	1	0	III	2696		2655	0	0	30	5	0	0	0	0	0	2	0	0	0	0	0	0	0	0	0	0	0	2	0	0	0	0	0	0	0	0	0	0	0	0	0	0	0	0	0	0
400	400_012606	26	45	1	0	III	2316		2118	0	0	73	2	0	0	0	0	0	2	0	0	0	0	0	0	0	0	0	0	0	0	0	0	0	0	0	0	0	0	0	0	0	32	0	0	0	0	0	0
400	400_020206	33	45	1	0	III	2387		2288	0	0	77	19	0	0	0	0	0	0	0	0	0	0	0	0	0	0	0	0	0	0	0	0	0	0	0	0	0	0	0	0	0	0	0	0	0	0	0	0
400	400_020506	36	45	1	0	III	2362		2298	0	0	25	29	1	0	0	0	0	2	0	0	0	0	0	0	0	0	0	1	0	0	0	0	0	0	0	0	0	0	0	0	0	1	0	0	0	0	0	0
400	400_020906	40	45	1	0	III	2424		1422	1	0	102	895	0	0	0	0	0	1	0	0	0	1	0	0	0	0	0	0	0	0	0	0	0	0	0	0	0	0	0	0	0	0	0	0	1	0	0	0
400	400_021206	43	45	1	0	III	2516		1628	0	0	98	785	1	0	0	0	0	0	0	1	0	1	0	0	0	0	0	0	0	0	0	0	0	0	0	0	0	0	0	0	0	1	0	0	1	0	0	0
400	400_021606	47	45	1	0	III	2514		1651	1	0	87	511	1	0	0	0	5	72	0	0	0	61	9	0	18	0	1	3	0	0	0	0	0	0	2	0	0	1	0	0	0	1	0	0	9	0	0	6
400	400_021906	50	45	1	0	III	2492		2107	0	0	45	340	0	0	0	0	0	0	0	0	0	0	0	0	0	0	0	0	0	0	0	0	0	0	0	0	0	0	0	0	0	0	0	0	0	0	0	0
400	400_022606	57	45	1	0	III	2956		2729	0	0	110	117	0	0	0	0	0	0	0	0	0	0	0	0	0	0	0	0	0	0	0	0	0	0	0	0	0	0	0	0	0	0	0	0	0	0	0	0
400	400_030206	61	45	1	0	III	3019		2786	0	0	102	126	0	0	0	0	0	0	0	0	0	2	0	0	1	0	1	0	0	0	0	0	0	0	0	0	0	0	0	0	0	0	0	0	0	0	0	1
400	400_030506	64	45	1	0	III	2584		2490	0	0	35	51	0	0	0	0	0	1	0	0	0	2	0	0	1	0	0	0	0	0	0	0	0	0	0	0	0	0	0	0	0	0	0	0	2	0	0	0
400	400_030906	68	45	1	0	III	5504		4679	2	1	118	677	1	2	0	0	1	1	0	2	0	8	0	0	2	0	0	0	0	0	0	0	0	0	0	0	0	0	0	0	0	0	0	0	2	0	0	0
400	400_031206	71	45	1	0	III	2461		2283	0	0	93	79	0	0	0	0	0	4	0	0	0	0	0	0	0	0	0	0	0	0	0	0	0	0	0	0	0	0	0	0	0	0	0	0	0	0	0	0
400	400_031606	75	45	1	0	III	2625		2400	0	0	98	115	0	0	0	0	0	6	0	0	0	4	0	0	0	0	0	0	0	0	0	0	0	0	0	0	0	0	0	0	0	0	0	0	1	0	0	0
400	400_031906	78	45	1	0	III	2878		2643	0	1	121	113	0	0	0	0	0	0	0	0	0	0	0	0	0	0	0	0	0	0	0	0	0	0	0	0	0	0	0	0	0	0	0	0	0	0	0	0
400	400_032306	82	45	1	0	IV-A	2373		262	0	0	11	21	0	4	0	0	71	942	0	0	0	425	90	0	43	0	25	13	0	0	0	0	0	0	0	0	0	1	0	42	0	12	0	0	106	0	0	8
400	400_032606	85	45	1	0	III	2388		1	0	0	0	1	0	0	0	0	0	3	0	0	0	1	0	0	0	0	0	0	0	0	0	0	0	0	0	0	0	0	0	0	0	2346	0	0	2	0	0	0
400	400_033006	89	45	1	0	III	2734		1856	0	0	70	220	0	2	0	0	54	79	0	0	0	79	39	0	11	11	9	18	0	0	0	0	0	0	0	0	0	1	0	31	0	72	0	0	34	0	0	4
400	400_040206	92	45	1	0	III	2873		2645	0	0	105	67	2	0	0	0	0	6	0	0	0	9	0	0	3	2	1	0	0	0	0	0	0	0	0	0	0	1	0	0	0	16	0	0	3	0	0	1
400	400_040606	96	45	1	0	III	2567		2429	0	0	104	31	0	0	0	0	0	0	0	0	0	0	0	0	0	0	0	0	0	0	0	0	0	0	0	0	0	0	0	0	0	0	0	0	0	0	0	0
400	400_040906	99	45	1	0	III	2647		2482	0	0	85	71	3	0	0	0	0	2	0	0	0	1	0	0	1	0	0	0	0	0	0	0	0	0	0	0	0	0	0	0	0	0	0	0	0	0	0	0
400	400_041306	103	45	1	0	III	2225		2097	0	0	76	51	1	0	0	0	0	0	0	0	0	0	0	0	0	0	0	0	0	0	0	0	0	0	0	0	0	0	0	0	0	0	0	0	0	0	0	0
400	400_041606	106	45	1	0	III	2726		2536	0	0	97	76	6	0	0	0	2	3	0	1	0	1	0	0	1	0	0	1	0	0	0	0	0	0	0	0	0	0	0	0	0	0	0	0	0	0	0	0
401	401_010706	1	26	0	4	III	2519		2111	0	0	86	316	2	0	0	0	0	1	0	0	0	0	0	0	0	0	0	0	0	0	0	0	0	0	0	0	0	0	0	0	0	1	0	0	0	0	0	0
401	401_011106	5	26	0	4	III	2189		1588	4	0	48	306	0	36	0	0	0	13	1	0	21	35	18	0	2	0	24	2	0	0	0	0	0	0	0	0	0	0	0	1	0	3	0	0	6	0	0	14
401	401_011406	8	26	0	0	III	2700		2272	0	0	127	284	0	0	0	0	0	3	0	0	0	0	0	0	0	0	0	0	0	0	1	0	0	0	0	0	0	0	0	0	0	0	0	0	0	0	0	0
401	401_011806	12	26	0	0	III	2465		1883	0	2	119	433	0	0	0	0	0	1	0	0	1	2	7	0	0	0	0	1	0	0	0	0	0	0	0	0	0	0	0	0	0	3	0	0	0	0	0	0
401	401_012106	15	26	0	0	III	2559		2076	0	0	96	366	0	3	0	0	0	1	0	0	0	0	0	0	0	0	0	0	0	0	0	0	0	0	0	0	0	0	0	0	0	2	1	0	0	0	0	0
401	401_012506	19	26	0	0	III	2183		1602	0	0	97	469	0	0	0	0	0	4	0	0	3	1	0	0	0	0	0	0	0	0	0	0	0	0	0	0	0	0	0	0	0	1	0	0	2	0	0	0
401	401_012806	22	26	0	0	III	2662		2390	0	0	106	149	0	0	0	0	0	0	0	0	0	9	0	0	0	0	0	0	0	0	0	0	0	0	0	0	0	0	0	0	0	3	0	0	1	0	0	0
401	401_020106	26	26	0	0	III	2473		1879	0	0	48	538	0	2	0	0	0	0	0	0	0	0	0	0	0	0	0	0	0	0	0	0	0	0	0	0	0	0	0	0	2	0	0	0	0	0	0	0
401	401_020406	29	26	0	7	III	2964		2750	0	0	105	88	0	0	0	0	0	2	1	0	3	10	0	0	0	0	0	0	0	0	0	0	0	0	0	0	0	0	0	0	0	0	0	0	0	0	0	0
401	401_020806	33	26	0	8	III	2714		2170	1	1	143	291	1	0	1	0	2	0	0	1	11	18	7	0	0	0	35	0	0	0	0	0	0	0	0	0	0	0	3	2	0	2	0	0	0	0	0	0
401	401_021106	36	26	0	0	III	2563		1540	3	0	122	879	0	4	0	0	0	0	0	0	1	1	0	0	0	0	1	0	0	0	0	0	0	0	0	0	0	0	0	0	0	0	1	0	0	0	0	0
401	401_021506	40	26	0	0	III	2606		1277	3	0	124	1166	0	0	0	0	0	3	0	0	3	13	1	0	0	0	0	0	0	0	0	0	0	0	0	0	0	0	1	0	0	1	0	0	1	0	0	0
401	401_021806	43	26	0	0	III	2528		1635	1	0	114	770	0	0	0	0	0	0	0	0	3	0	0	0	0	0	0	0	0	0	0	0	0	0	0	0	0	0	0	0	0	0	0	0	0	0	0	0
401	401_022206	47	26	0	0	II	4627		17	0	1	25	35	769	1	1	2	0	16	0	0	3	10	2	2	6	1	3	1	0	0	0	1	0	0	0	0	0	0	89	5	0	39	0	0	1	0	0	3
401	401_022506	50	26	0	0	III	2718		1409	0	0	96	952	1	0	0	0	0	3	2	0	0	2	0	0	0	0	0	0	0	0	0	0	0	0	0	0	0	0	1	0	0	1	1	0	0	0	0	2
401	401_030106	54	26	0	0	III	2215		1622	1	0	100	479	2	0	0	0	0	1	0	0	0	0	0	0	0	0	0	0	0	0	0	0	0	0	0	0	0	0	0	0	0	0	0	0	0	0	0	0
401	401_030406	57	26	0	8	III	2465		1390	0	70	52	25	0	0	0	0	0	27	18	0	10	118	51	3	9	0	408	5	0	0	164	1	0	0	0	0	0	0	5	3	10	3	0	0	10	0	0	0
401	401_031106	64	26	0	8	IV-B	2571		495	0	1410	12	2	0	0	0	0	0	7	16	0	249	10	4	1	1	0	254	2	0	0	23	0	0	0	0	0	0	0	2	4	31	0	0	0	3	0	0	0
401	401_031506	68	26	0	8	IV-B	3165		3	0	2403	0	0	0	0	0	0	23	1	33	0	197	1	1	2	0	0	362	4	0	0	8	0	0	0	0	0	0	0	0	10	81	0	0	0	0	0	0	0
401	401_031806	71	26	0	8	IV-B	3168		90	0	1992	4	0	0	2	1	49	148	2	132	0	328	0	1	25	0	0	73	11	0	0	190	0	0	0	0	0	0	1	2	14	75	0	0	1	0	0	0	1
401	401_032206	75	26	0	8	IV-B	2477		337	1	1588	12	0	0	0	0	10	275	0	33	0	62	0	1	1	0	0	42	44	0	0	6	0	0	5	1	0	0	0	0	5	50	0	0	0	0	0	0	0
401	401_032506	78	26	0	8	IV-B	3053		682	0	1668	33	0	0	0	1	69	192	1	44	0	69	2	0	7	0	0	55	31	0	0	66	0	0	9	0	0	0	0	0	13	85	0	0	0	1	0	0	0
401	401_040106	85	26	0	8	IV-B	2524		564	3	748	9	0	0	0	6	32	498	7	21	0	10	52	13	0	5	0	197	106	0	0	171	0	0	0	0	0	0	4	5	20	27	4	0	0	5	0	0	0
401	401_040506	89	26	0	8	IV-B	2606		1009	1	1047	50	0	0	1	102	1	106	0	8	0	13	6	30	0	0	0	147	25	0	0	0	0	0	2	0	0	0	21	5	2	6	0	0	0	5	0	0	0
401	401_040806	92	26	0	8	IV-B	2798		423	0	1977	20	0	0	0	50	15	118	0	15	0	16	0	1	0	0	0	100	13	0	0	2	0	0	8	0	0	0	0	0	5	22	0	0	0	0	0	0	2
401	401_041206	96	26	0	4	IV-B	2765		1644	1	744	69	0	0	0	0	19	100	0	8	0	41	0	0	0	0	0	49	14	0	0	45	0	0	1	0	0	0	0	0	4	21	0	0	0	0	0	0	0
401	401_041506	99	26	0	0	IV-B	2683		431	0	1185	16	0	0	0	0	18	352	8	15	0	50	2	0	2	1	0	45	52	0	0	213	0	0	0	0	0	0	0	0	64	176	10	0	0	3	0	0	0
401	401_042206	106	26	0	8	IV-B	2451		988	0	1121	12	0	0	0	4	8	120	1	6	0	31	1	1	2	0	0	40	14	0	1	32	0	0	12	0	0	0	0	0	8	13	0	0	0	0	0	0	0
401	401_042606	110	26	0	0	IV-B	2430		1316	3	776	23	0	0	1	4	25	22	6	34	0	105	0	1	6	0	0	2	1	0	0	14	0	0	8	0	0	0	0	0	10	26	5	0	0	0	0	0	0
402	402_021706	1	31	1	2	II	2814		0	0	0	639	0	1975	0	0	0	1	73	0	0	0	1	3	0	2	0	2	0	0	1	0	0	0	0	0	0	0	0	32	0	0	12	0	0	0	0	0	0
402	402_022106	5	31	1	0	II	2722		2	0	0	481	0	1397	0	0	0	4	5	0	0	0	7	3	0	4	0	1	2	0	0	0	0	0	0	0	0	0	0	711	0	0	1	0	0	0	0	0	1
402	402_022806	12	31	1	0	II	2714		1	0	0	623	1	2074	0	0	0	0	9	0	0	0	0	0	0	3	0	0	0	0	0	0	0	0	0	0	0	0	0	0	0	0	0	0	0	0	0	0	0
402	402_030306	15	31	1	0	II	2878		3	0	0	733	0	2085	0	0	0	0	26	0	0	0	4	0	0	0	0	0	0	0	0	0	0	0	0	0	0	0	0	2	0	0	2	0	0	1	0	0	0
402	402_030706	19	31	1	0	II	2855		1	1	0	698	0	2115	0	0	0	1	6	0	0	0	1	2	0	2	0	0	0	0	0	0	0	0	0	0	0	0	0	0	0	0	0	0	0	1	0	0	0
402	402_031006	22	31	1	NA	II	2524		0	0	0	449	0	2014	0	0	0	0	16	0	0	0	0	0	0	0	0	0	0	0	0	0	0	0	0	0	0	0	0	2	0	0	1	0	0	0	0	0	0
402	402_031406	26	31	1	8	II	2623		5	0	0	512	0	2083	0	0	0	0	14	0	0	0	0	0	0	0	0	0	0	0	0	0	0	0	0	0	0	0	0	0	0	0	0	0	0	0	0	0	0
402	402_031706	29	31	1	1	II	2553		2	0	0	460	0	1992	0	0	0	0	12	0	0	0	0	0	0	0	0	0	0	0	0	0	0	0	0	0	0	0	0	2	0	0	2	0	0	0	0	0	0
402	402_032106	33	31	1	0	II	2449		0	0	0	392	0	2029	0	0	0	0	5	0	0	0	0	0	0	0	0	0	0	0	5	0	0	0	0	0	0	0	0	0	0	0	0	0	0	0	0	0	0
402	402_032306	35	31	1	0	II	2338		1	0	0	368	0	1941	0	0	0	0	0	0	0	0	0	0	0	0	0	0	0	0	2	0	0	0	0	0	0	0	0	1	0	0	0	0	0	0	0	0	0
402	402_032706	39	31	1	0	II	2515		5	0	0	387	0	2092	0	0	0	0	0	0	0	0	0	0	0	0	0	1	1	0	6	0	0	0	0	0	0	0	0	0	0	0	0	0	0	0	0	0	0
402	402_033006	42	31	1	NA	II	2687		31	0	0	392	0	1265	2	0	1	0	119	0	1	0	15	5	0	5	0	6	1	0	0	0	0	0	0	0	0	0	0	686	1	0	31	0	0	5	0	0	5
402	402_040306	46	31	1	0	II	2623		0	0	0	660	0	1895	0	0	0	0	1	0	0	0	0	0	0	0	0	0	0	0	0	0	0	0	0	0	0	0	0	36	0	0	0	0	0	0	0	0	0
402	402_040606	49	31	1	0	II	2532		0	0	0	609	0	1901	0	0	0	1	3	0	0	0	0	3	0	1	0	0	0	0	0	0	0	0	0	0	0	0	0	0	0	0	0	0	0	0	0	0	0
402	402_041006	53	31	1	0	II	2870		0	0	0	695	0	2151	0	0	0	0	2	0	0	0	0	0	0	0	0	0	0	0	0	0	0	0	0	0	0	0	0	1	0	0	0	0	0	0	0	0	0
402	402_041306	56	31	1	0	II	2887		2	0	0	721	0	2116	0	0	0	0	10	0	0	0	1	1	0	2	0	0	0	0	0	0	0	0	0	0	0	0	0	14	1	0	0	0	0	0	0	0	0
402	402_041706	60	31	1	0	II	4773		11	1	18	23	7	2825	1	3	0	0	38	0	0	1	28	4	0	22	4	26	2	1	1	0	0	0	4	1	0	1	0	419	23	0	11	0	0	0	0	0	10
402	402_042006	63	31	1	0	II	2773		2	0	0	690	0	2053	0	0	0	0	4	0	0	0	0	1	0	0	0	0	0	0	0	0	0	0	0	0	0	0	0	0	0	0	0	0	0	0	0	0	0
402	402_042406	67	31	1	1	II	2763		1	0	0	670	0	2007	0	0	0	0	3	0	0	0	1	0	0	0	0	0	0	0	0	0	0	0	0	0	0	0	0	0	1	0	0	0	0	0	0	0	0
402	402_042706	70	31	1	0	II	2564		2	0	0	582	0	1948	0	0	0	0	7	0	0	0	0	0	0	0	0	0	0	0	0	0	0	0	0	0	0	0	0	0	0	0	3	0	0	0	0	0	0
402	402_050106	74	31	1	0	II	2691		0	0	0	622	0	2052	0	0	0	0	2	0	0	0	0	0	0	0	0	0	0	0	0	0	0	0	0	0	0	0	0	0	1	0	0	0	0	0	0	0	0
402	402_050406	77	31	1	2	III	2392		0	0	0	0	0	1	0	0	0	9	75	0	7	0	123	20	0	60	0	65	17	0	0	0	0	0	0	0	0	0	0	1659	0	0	0	0	0	24	0	0	11
402	402_050806	81	31	1	1	II	2395		0	3	0	479	0	1286	0	0	0	0	11	0	0	0	0	0	0	4	0	0	0	0	0	0	0	0	0	0	0	0	0	509	0	0	0	0	0	1	0	0	0
402	402_051106	84	31	1	0	II	2624		2	0	0	641	0	1969	0	0	0	0	2	0	0	0	0	0	0	0	0	0	0	0	0	0	0	0	0	0	0	0	0	0	0	0	0	0	0	0	0	0	0
402	402_051506	88	31	1	1	II	2452		1	0	0	419	0	2027	0	0	0	0	1	0	0	0	0	0	0	0	0	0	0	0	0	0	0	0	0	0	0	0	0	0	0	0	0	0	0	0	0	0	0
402	402_051806	91	31	1	0	II	2674		1	2	0	421	0	2216	0	0	0	0	21	0	0	0	2	0	0	1	0	0	0	0	0	0	0	0	0	0	0	0	0	0	0	0	2	0	0	0	0	0	0
402	402_052206	95	31	1	0	II	2507		4	1	0	391	0	2072	0	0	0	0	17	0	0	0	0	1	0	0	0	5	1	0	3	0	0	0	0	0	0	0	0	0	0	0	0	0	0	1	0	0	0
402	402_052506	98	31	1	0	II	2470		0	2	0	382	0	2059	0	0	0	0	0	0	0	0	1	0	0	0	0	0	0	0	0	0	0	0	0	0	0	0	0	26	0	0	0	0	0	0	0	0	0
402	402_052806	101	31	1	0	II	2368		1	0	0	380	0	1975	0	0	0	0	2	0	0	0	0	0	0	0	0	0	0	0	0	0	0	0	0	0	0	0	0	6	0	0	4	0	0	0	0	0	0
402	402_060106	105	31	1	NA	IV-A	2424		52	3	0	10	6	39	1	0	0	3	1340	0	4	0	212	71	0	26	1	104	15	1	0	0	0	0	0	0	0	0	0	86	1	0	86	0	0	8	0	0	13
402	402_060506	109	31	1	NA	IV-A	2140		0	1	1	2	0	16	2	0	0	3	834	0	0	0	185	23	0	49	0	33	6	0	0	0	0	0	0	0	0	0	0	115	3	0	487	0	0	15	0	0	6
403	403_012606	1	38	0	0	I	2892		127	2751	0	11	0	0	0	0	0	0	0	0	0	0	0	0	0	0	0	0	0	0	0	0	0	0	0	0	0	0	0	0	0	0	0	0	0	0	0	0	0
403	403_013006	5	38	0	0	IV-A	2555		513	1976	0	33	7	3	0	0	0	0	0	0	1	0	0	0	0	0	0	0	0	0	0	0	0	0	0	0	0	0	0	0	0	0	0	0	0	0	0	0	0
403	403_020206	8	38	0	0	I	2943		112	2822	0	5	3	1	0	0	0	0	0	0	0	0	0	0	0	0	0	0	0	0	0	0	0	0	0	0	0	0	0	0	0	0	0	0	0	0	0	0	0
403	403_020606	12	38	0	0	I	2713		12	2691	0	6	1	0	0	0	0	0	0	0	0	0	0	0	0	0	0	0	0	0	1	0	0	0	0	0	0	0	0	0	0	0	2	0	0	0	0	0	0
403	403_020906	15	38	0	NA	I	2249		7	2240	0	1	0	0	0	0	0	0	0	0	0	0	0	0	0	0	0	0	0	0	0	0	0	0	0	0	0	0	0	0	0	0	0	0	0	0	0	0	0
403	403_021306	19	38	0	0	I	2884		19	2864	0	1	0	0	0	0	0	0	0	0	0	0	0	0	0	0	0	0	0	0	0	0	0	0	0	0	0	0	0	0	0	0	0	0	0	0	0	0	0
403	403_021606	22	38	0	0	I	2800		0	2798	0	2	0	0	0	0	0	0	0	0	0	0	0	0	0	0	0	0	0	0	0	0	0	0	0	0	0	0	0	0	0	0	0	0	0	0	0	0	0
403	403_022006	26	38	0	0	I	2775		5	2764	0	1	2	0	0	0	0	0	0	0	0	0	0	0	0	0	0	0	0	0	0	0	0	0	0	0	0	0	0	0	0	0	0	0	0	0	0	0	0
403	403_022306	29	38	0	0	I	2796		252	2495	0	36	4	3	0	0	0	0	0	0	0	0	1	0	0	0	0	0	0	0	0	0	0	0	0	0	0	0	0	0	0	0	0	0	0	0	0	0	0
403	403_022706	33	38	0	0	I	2480		87	2370	0	6	7	4	0	0	0	0	0	0	0	0	0	1	0	0	0	1	0	0	0	0	0	0	0	0	0	0	0	0	1	0	0	0	0	0	0	0	0
403	403_030206	36	38	0	0	I	2779		48	2672	0	10	5	15	0	0	0	0	1	0	0	0	15	0	0	0	0	6	1	0	0	0	0	0	0	0	0	0	0	0	3	0	0	0	0	0	0	0	0
403	403_030606	40	38	0	0	IV-A	2397		1576	692	0	71	13	7	0	0	1	1	2	0	0	0	0	0	0	0	0	2	0	1	0	0	0	0	0	0	0	0	0	0	0	0	3	0	0	0	0	0	0
403	403_030906	43	38	0	0	I	2438		233	2155	0	27	17	0	0	0	0	0	0	0	0	0	0	0	0	0	0	0	0	0	0	0	0	0	0	0	0	0	0	0	0	0	0	0	0	1	0	0	0
403	403_031306	47	38	0	0	I	2734		38	2690	0	2	3	0	0	0	0	0	0	0	0	0	0	0	0	0	0	0	0	0	0	0	0	0	0	0	0	0	0	0	0	0	0	0	0	0	0	0	0
403	403_031606	50	38	0	0	I	2740		94	2638	0	8	0	0	0	0	0	0	0	0	0	0	0	0	0	0	0	0	0	0	0	0	0	0	0	0	0	0	0	0	0	0	0	0	0	0	0	0	0
403	403_032006	54	38	0	0	I	3995		10	3964	3	3	3	1	0	0	0	0	0	0	0	0	0	0	0	0	0	0	0	0	0	0	0	0	0	0	0	0	0	0	0	1	0	0	0	0	0	0	0
403	403_032306	57	38	0	0	I	4019		104	3893	0	19	2	1	0	0	0	0	0	0	0	0	0	0	0	0	0	0	0	0	0	0	0	0	0	0	0	0	0	0	0	0	0	0	0	0	0	0	0
403	403_032706	61	38	0	0	I	2939		72	2852	0	8	0	3	0	0	0	0	1	0	0	0	0	0	0	0	0	0	0	0	0	0	0	0	0	0	0	0	0	0	0	0	1	0	0	0	0	0	0
403	403_033006	64	38	0	0	IV-A	2212		1419	712	0	47	1	3	0	0	1	0	0	0	2	0	4	0	0	0	0	2	1	0	0	0	0	0	0	0	0	0	0	1	0	0	12	0	0	0	0	0	0
403	403_040306	68	38	0	0	I	2707		148	2522	0	22	5	2	0	0	0	0	0	0	0	0	0	0	0	0	0	0	0	0	0	0	0	0	0	0	0	0	0	0	0	0	0	0	0	0	0	0	0
403	403_040606	71	38	0	0	I	2249		22	2216	0	6	2	0	0	0	0	0	0	0	0	0	0	0	0	0	0	0	0	0	0	0	0	0	0	0	0	0	0	0	0	0	0	0	0	0	0	0	0
403	403_041006	75	38	0	0	I	2626		28	2582	0	5	4	0	0	0	0	0	0	0	0	0	0	0	0	0	0	0	0	0	0	0	0	0	0	0	0	0	0	0	0	0	0	0	0	0	0	0	0
403	403_041306	78	38	0	0	I	3014		5	3005	0	3	1	0	0	0	0	0	0	0	0	0	0	0	0	0	0	0	0	0	0	0	0	0	0	0	0	0	0	0	0	0	0	0	0	0	0	0	0
403	403_041706	82	38	0	0	I	2147		9	2127	0	5	3	1	0	0	0	0	1	0	0	0	0	0	0	1	0	0	0	0	0	0	0	0	0	0	0	0	0	0	0	0	0	0	0	0	0	0	0
403	403_042006	85	38	0	0	I	2446		58	2379	0	5	3	0	0	0	0	0	0	0	0	0	0	0	0	0	0	0	0	0	0	0	0	0	0	0	0	0	0	0	0	0	0	0	0	0	0	0	0
403	403_042406	89	38	0	0	I	2724		211	2500	0	9	1	1	0	0	0	0	1	0	0	0	0	0	0	0	0	0	0	0	0	0	0	0	0	0	0	0	0	0	0	0	1	0	0	0	0	0	0
403	403_042706	92	38	0	0	III	2224		1880	163	2	61	12	10	0	0	0	0	1	0	0	2	0	0	0	1	0	1	0	1	0	0	0	0	0	0	0	0	0	0	0	0	81	0	0	0	0	0	0
403	403_050106	96	38	0	0	I	2588		49	2523	0	2	14	0	0	0	0	0	0	0	0	0	0	0	0	0	0	0	0	0	0	0	0	0	0	0	0	0	0	0	0	0	0	0	0	0	0	0	0
403	403_050406	99	38	0	0	I	2755		136	2597	0	12	5	1	0	0	0	0	0	0	0	0	1	0	0	0	0	0	0	0	0	0	0	0	0	0	0	0	0	0	0	0	0	0	0	0	0	0	0
403	403_050806	103	38	0	0	I	3024		36	2983	0	5	0	0	0	0	0	0	0	0	0	0	0	0	0	0	0	0	0	0	0	0	0	0	0	0	0	0	0	0	0	0	0	0	0	0	0	0	0
403	403_051106	106	38	0	0	I	2921		142	2756	0	16	3	0	0	0	0	0	0	0	0	0	0	0	0	0	0	0	0	0	0	0	0	0	0	0	0	0	0	0	0	0	0	0	0	1	0	0	0
403	403_051606	111	38	0	0	I	2737		112	2607	0	12	2	0	0	0	0	0	3	0	1	0	0	0	0	0	0	0	0	0	0	0	0	0	0	0	0	0	0	0	0	0	0	0	0	0	0	0	0
404	404_012706	1	45	0	1	IV-A	2295		0	556	0	0	0	0	44	43	0	0	120	0	0	0	9	271	0	530	0	2	1	0	0	0	0	0	0	0	0	0	0	0	4	0	0	0	0	139	0	0	77
404	404_020306	8	45	0	0	I	2311		1	1353	0	2	0	0	2	0	2	0	39	0	129	0	3	13	0	99	0	136	16	0	0	0	0	0	0	1	0	0	0	8	0	0	0	0	0	7	0	0	3
404	404_020706	12	45	0	1	I	2074		0	522	1	0	0	0	0	0	0	0	34	0	12	0	4	10	0	293	0	228	20	0	0	0	0	0	0	0	0	0	0	0	0	0	1	0	0	29	0	0	0
404	404_021006	15	45	0	0	I	2388		0	1980	0	2	0	0	0	0	0	1	9	0	18	0	2	22	0	135	0	127	9	0	0	0	0	0	0	0	0	0	0	0	3	0	0	0	0	10	0	0	9
404	404_021406	19	45	0	0	I	2175		2	1394	0	1	0	0	18	0	0	2	146	2	13	0	4	13	0	132	0	7	1	1	0	0	0	0	0	0	0	0	0	0	0	0	0	2	0	14	0	0	4
404	404_021706	22	45	0	0	I	2580		0	2538	0	1	0	0	0	0	0	0	6	2	0	0	1	0	0	6	0	0	0	0	0	0	0	0	0	0	0	0	0	0	0	0	0	0	0	0	0	0	1
404	404_022106	26	45	0	0	I	2463		0	2311	0	1	0	0	0	0	0	0	12	1	3	0	3	13	0	62	0	17	0	0	0	0	0	0	0	0	0	0	0	0	0	0	0	0	0	8	0	0	4
404	404_022406	29	45	0	0	I	3288		0	2855	1	0	0	0	1	0	0	1	47	5	62	0	7	27	0	81	0	9	3	0	0	0	0	0	0	0	0	0	0	0	8	0	2	0	0	19	0	0	20
404	404_022806	33	45	0	0	I	2115		1	1508	0	0	0	1	1	0	0	2	161	0	97	0	2	59	0	77	0	37	0	0	0	0	0	0	0	0	0	0	0	0	3	0	0	0	0	32	0	0	17
404	404_030306	36	45	0	0	IV-A	3137		2038	951	2	52	1	0	0	0	0	0	34	0	6	0	1	8	0	20	0	0	0	0	0	0	0	0	0	0	0	0	0	0	2	0	0	0	0	10	0	0	3
404	404_030706	40	45	0	0	III	3136		2913	151	0	52	0	0	1	0	0	0	9	0	0	0	0	1	0	3	0	1	0	0	0	0	0	0	0	0	0	0	0	0	0	0	0	0	0	3	0	0	0
404	404_031006	43	45	0	1	IV-A	3055		2490	492	0	64	0	0	0	1	0	0	2	0	1	0	0	0	1	0	0	0	0	0	0	0	0	0	0	0	0	0	0	0	0	0	0	0	0	1	0	0	1
404	404_031406	47	45	0	0	IV-A	3371		2124	1147	0	76	0	0	3	0	0	0	10	0	1	0	0	0	1	3	0	0	0	0	0	0	0	0	0	0	0	0	0	0	0	0	0	1	0	1	0	0	0
404	404_031706	50	45	0	0	IV-A	3355		1138	2141	0	51	0	0	0	0	0	0	5	0	2	0	0	0	0	1	0	0	0	0	0	0	0	0	0	0	0	0	0	1	0	0	4	0	0	0	0	0	1
404	404_032106	54	45	0	0	IV-A	2271		883	1227	0	36	0	0	4	0	0	0	19	1	6	0	1	11	0	32	0	0	0	0	0	0	0	0	0	0	0	0	0	0	2	0	0	0	0	7	0	0	9
404	404_032406	57	45	0	5	IV-A	2232		20	495	1	1	0	0	19	0	0	2	97	0	27	0	23	178	0	743	0	19	0	0	0	0	0	0	0	0	0	0	0	0	19	0	0	0	0	51	0	0	89
404	404_032806	61	45	0	NA	IV-A	2997		215	1278	1	14	0	0	13	53	1	24	23	0	0	0	1	19	0	595	0	0	2	0	0	0	0	0	0	0	0	0	0	0	4	0	0	0	0	271	0	0	69
404	404_033106	64	45	0	0	I	3141		340	2696	1	13	0	0	0	0	0	0	23	0	36	0	1	1	0	3	0	0	0	0	0	0	0	0	0	0	0	0	0	4	0	0	7	1	0	0	0	0	0
404	404_040406	68	45	0	NA	IV-A	2706		617	1915	1	26	0	1	1	1	0	0	38	0	2	0	6	16	0	38	0	0	0	0	0	0	0	0	0	0	0	0	0	0	1	0	0	0	0	0	0	0	4
404	404_040706	71	45	0	0	IV-A	4472		3204	815	2	10	0	0	2	0	0	1	211	0	22	0	13	24	1	69	0	0	0	0	0	0	0	0	0	0	1	0	0	1	1	0	6	1	0	7	0	0	12
404	404_041106	75	45	0	NA	IV-A	2041		516	1406	0	13	1	0	4	0	0	0	29	0	2	0	15	4	0	8	0	0	0	0	0	0	0	0	0	0	0	0	0	2	0	0	0	1	0	4	0	0	2
404	404_041406	78	45	0	0	IV-A	2147		671	1411	0	44	0	0	0	0	0	0	8	0	2	0	0	0	0	3	0	0	0	0	0	0	0	0	0	0	0	0	0	0	0	0	0	0	0	2	0	0	0
404	404_041806	82	45	0	0	IV-A	3292		630	2200	0	26	0	0	5	5	0	5	10	0	135	0	0	41	0	92	0	15	0	0	0	0	0	0	0	0	0	0	0	0	2	0	0	0	0	16	0	0	8
404	404_042106	85	45	0	1	IV-A	2756		91	397	0	5	0	0	22	94	0	74	10	0	1321	0	3	131	0	218	0	65	22	0	0	0	0	0	0	0	0	0	0	35	20	0	1	0	1	88	0	0	39
404	404_042506	89	45	0	0	IV-A	2638		395	413	0	7	0	0	52	202	0	24	21	0	319	0	3	219	0	369	1	193	3	2	0	0	0	0	0	0	0	0	0	18	23	0	0	0	0	58	0	0	98
404	404_042806	92	45	0	5	IV-A	2544		33	6	0	0	0	0	4	489	1	7	8	0	619	0	0	188	0	551	4	60	3	1	0	0	0	0	0	0	0	0	0	0	9	0	0	0	0	182	0	0	159
404	404_050906	103	45	0	0	IV-A	2273		360	260	1	6	0	0	17	127	0	5	27	0	13	0	2	206	0	255	0	32	1	0	0	0	0	0	0	0	0	0	0	94	7	0	0	0	0	71	0	0	75
404	404_051206	106	45	0	0	IV-A	2091		255	24	0	10	0	0	4	66	0	1	701	0	126	0	0	197	0	138	0	52	1	0	0	0	0	0	0	0	0	0	0	93	2	0	1	0	0	62	0	0	18
405	405_022606	1	23	0	0	I	2821		0	2745	0	5	40	1	0	0	0	0	1	0	0	0	0	0	0	0	0	0	0	0	0	0	0	0	0	0	0	0	0	0	0	0	17	0	0	1	0	0	0
405	405_030206	5	23	0	0	I	2708		0	2684	0	2	18	1	1	0	0	0	0	0	0	0	0	0	0	0	0	0	0	0	0	0	0	0	0	0	0	0	0	0	0	0	2	0	0	0	0	0	0
405	405_030506	8	23	0	0	I	2810		0	2794	0	1	14	0	0	0	0	0	0	0	0	0	0	0	0	0	0	0	0	0	0	0	0	0	0	0	0	0	0	0	0	0	0	0	0	0	0	0	0
405	405_031206	15	23	0	0	I	2719		2	2701	0	4	10	0	0	0	0	0	1	0	0	0	0	0	0	0	1	0	0	0	0	0	0	0	0	0	0	0	0	0	0	0	0	0	0	0	0	0	0
405	405_031606	19	23	0	0	I	2606		0	2601	0	1	3	0	0	0	0	0	0	0	0	0	0	0	0	0	0	0	0	0	0	0	0	0	0	0	0	0	0	0	0	0	0	0	0	0	0	0	0
405	405_031906	22	23	0	0	I	2549		0	2537	0	2	8	1	0	0	0	0	1	0	0	0	0	0	0	0	0	0	0	0	0	0	0	0	0	0	0	0	0	0	0	0	0	0	0	0	0	0	0
405	405_032306	26	23	0	0	I	2829		0	2820	0	1	7	0	0	0	0	0	1	0	0	0	0	0	0	0	0	0	0	0	0	0	0	0	0	0	0	0	0	0	0	0	0	0	0	0	0	0	0
405	405_032606	29	23	0	0	I	2559		0	2353	0	6	24	1	2	0	0	0	0	0	1	0	1	0	0	0	0	0	0	0	0	0	0	0	0	0	0	0	0	0	0	0	108	0	0	0	0	0	0
405	405_033006	33	23	0	0	I	3034		1	2992	0	4	34	0	1	0	0	0	1	0	0	0	0	0	0	0	0	0	0	0	0	0	0	0	0	0	0	0	0	0	0	0	0	0	0	0	0	0	0
405	405_040206	36	23	0	0	I	3258		1	3170	1	6	69	0	0	0	0	0	0	0	0	0	0	0	0	0	0	0	0	0	0	0	0	0	0	0	0	0	0	0	0	0	0	0	0	0	0	0	0
405	405_040706	41	23	0	0	I	3096		0	3079	0	3	11	0	2	0	0	0	0	0	0	0	0	0	0	0	0	0	0	1	0	0	0	0	0	0	0	0	0	0	0	0	0	0	0	0	0	0	0
405	405_040906	43	23	0	0	I	3398		1	3383	0	1	8	0	1	0	0	0	1	0	0	0	0	0	0	0	0	0	0	0	0	0	0	0	0	0	0	0	0	0	0	0	0	0	0	0	0	0	0
405	405_041306	47	23	0	0	I	2894		0	2885	0	0	9	0	0	0	0	0	0	0	0	0	0	0	0	0	0	0	0	0	0	0	0	0	0	0	0	0	0	0	0	0	0	0	0	0	0	0	0
405	405_041606	50	23	0	0	I	3054		7	3000	0	5	31	0	1	0	0	0	1	0	0	0	0	1	0	0	0	0	0	0	0	0	0	0	0	0	0	0	0	0	0	0	0	0	0	0	0	0	0
405	405_042006	54	23	0	0	I	2689		0	2592	0	1	10	0	5	0	0	0	41	0	0	0	2	1	0	1	0	0	2	0	0	0	0	0	0	0	0	0	0	0	0	0	1	0	0	0	0	0	0
405	405_042306	57	23	0	0	I	2930		0	2883	0	3	7	0	0	0	0	0	0	0	3	0	0	0	0	0	0	1	0	0	0	0	0	0	0	0	0	0	0	0	0	0	15	0	0	0	0	0	0
405	405_042706	61	23	0	0	I	2731		0	2712	0	4	11	0	0	0	0	0	0	0	0	0	0	0	0	0	0	0	0	0	0	0	0	0	0	0	0	0	0	0	0	0	0	0	0	0	0	0	0
405	405_043006	64	23	0	0	I	3068		0	3038	0	0	26	0	1	0	0	0	0	0	0	0	0	0	0	0	0	0	0	0	0	0	0	0	0	0	0	0	0	0	0	0	0	0	0	0	0	0	0
405	405_050506	69	23	0	0	I	4799		1	4486	1	1	224	0	55	1	0	0	11	0	0	0	0	0	0	0	0	0	0	0	0	0	0	0	0	0	0	0	0	0	0	0	0	0	0	0	0	0	0
405	405_050706	71	23	0	0	I	2967		0	2950	0	2	13	0	1	0	0	0	0	0	0	0	0	0	0	0	0	0	0	0	0	0	0	0	0	0	0	0	0	0	0	0	0	0	0	0	0	0	0
405	405_051106	75	23	0	0	I	3032		0	3016	0	1	10	0	3	0	0	0	0	0	0	0	0	0	0	0	0	0	0	0	0	0	0	0	0	0	0	0	0	0	0	0	0	0	0	0	0	0	0
405	405_051406	78	23	0	0	I	2869		0	2804	0	4	16	0	6	0	0	0	3	0	0	0	1	0	0	0	0	5	2	0	0	0	0	0	0	0	0	0	0	0	0	0	12	0	0	0	0	0	0
405	405_051806	82	23	0	1	I	2632		0	2517	0	8	52	0	2	0	0	0	6	0	3	0	3	2	0	0	0	2	2	0	0	0	0	0	0	0	0	0	0	0	0	0	22	0	0	0	0	0	0
405	405_052106	85	23	0	0	I	2643		0	2628	0	2	11	0	0	0	0	0	1	0	0	0	0	0	0	0	0	0	0	0	0	0	0	0	0	0	0	0	0	0	0	0	0	0	0	0	0	0	0
405	405_052506	89	23	0	0	I	2709		0	2683	0	2	21	0	2	0	0	0	0	0	1	0	0	0	0	0	0	0	0	0	0	0	0	0	0	0	0	0	0	0	0	0	0	0	0	0	0	0	0
405	405_052806	92	23	0	1	I	3082		0	3032	0	2	30	0	0	0	0	0	8	0	0	0	0	1	0	0	0	0	0	0	0	0	0	0	0	0	0	0	0	0	0	0	0	0	0	0	0	0	0
405	405_060406	99	23	0	0	I	3235		0	3213	0	0	19	0	0	0	0	0	1	0	0	0	0	0	0	0	0	0	0	0	0	0	0	0	0	0	0	0	0	0	0	0	0	0	0	0	0	0	0
405	405_060806	103	23	0	0	I	2859		7	2809	0	4	30	1	4	0	0	0	0	0	0	0	0	0	0	0	0	0	0	0	0	0	0	0	0	0	0	0	0	0	0	0	0	0	0	0	0	0	0
405	405_061106	106	23	0	0	I	3163		0	3141	0	1	17	0	1	0	0	0	0	0	0	0	0	0	0	0	0	0	0	0	0	0	0	0	0	0	0	0	0	0	0	0	0	0	0	0	0	0	0
405	405_061506	110	23	0	0	I	2619		0	2563	0	4	25	0	1	0	0	0	2	0	2	0	0	0	0	0	0	8	5	0	0	0	0	0	0	0	0	0	0	0	0	0	2	0	0	0	0	0	0
406	406_020406	1	39	1	0	IV-A	2682		1169	1426	0	47	31	1	1	0	0	0	4	0	0	0	0	0	0	1	0	0	0	0	0	0	0	0	0	0	0	0	0	0	0	0	0	0	0	0	0	0	0
406	406_020806	5	39	1	8	III	2568		1989	1	163	95	42	2	2	0	0	2	9	14	0	197	3	7	4	3	0	5	1	0	0	0	0	0	1	1	0	0	0	0	0	0	0	0	0	0	0	0	1
406	406_021106	8	39	1	0	III	2755		2580	0	0	118	52	5	0	0	0	0	0	0	0	0	0	0	0	0	0	0	0	0	0	0	0	0	0	0	0	0	0	0	0	0	0	0	0	0	0	0	0
406	406_021506	12	39	1	0	III	2878		2460	0	0	149	183	79	0	0	0	0	5	0	0	0	0	0	0	0	0	0	0	0	0	0	0	0	0	0	0	0	0	0	0	0	0	0	0	0	0	0	0
406	406_021806	15	39	1	0	III	2774		2385	0	0	119	153	76	0	0	0	0	1	0	0	15	1	2	0	0	0	2	0	0	0	0	0	0	2	0	0	0	0	0	1	0	0	0	0	0	0	0	0
406	406_022206	19	39	1	0	III	3216		2823	2	1	103	271	5	0	0	0	0	0	0	0	7	0	0	0	0	0	0	0	0	0	0	0	0	0	0	0	0	0	0	0	0	0	0	0	0	0	0	0
406	406_022506	22	39	1	0	III	3654		3274	1	2	149	201	18	0	0	0	0	0	2	0	5	0	0	0	0	0	0	0	0	0	0	0	0	0	0	0	0	0	0	0	0	0	0	0	0	0	0	0
406	406_030106	26	39	1	0	III	3003		2734	2	0	114	119	32	0	0	0	0	0	0	0	0	0	0	0	0	0	0	0	0	0	0	0	0	0	0	0	0	0	0	0	0	0	0	0	0	0	0	0
406	406_030406	29	39	1	NA	III	2909		2472	0	2	184	114	122	0	0	0	0	2	0	0	4	3	2	0	0	0	0	0	0	0	0	0	0	0	0	0	0	0	0	0	0	0	0	0	0	0	0	0
406	406_030806	33	39	1	4	III	2862		1491	0	404	87	25	21	0	0	0	1	3	45	0	354	1	15	4	2	0	348	2	0	0	0	0	0	14	0	0	0	0	0	9	0	0	0	0	0	0	0	2
406	406_031506	40	39	1	0	III	2510		2362	0	0	49	62	35	0	0	0	0	0	0	0	0	0	0	0	0	0	0	0	0	0	0	0	0	0	0	0	0	0	0	0	0	0	0	0	0	0	0	0
406	406_031806	43	39	1	8	III	2888		2402	0	64	101	3	50	0	0	0	1	0	17	6	111	2	1	0	1	0	81	1	0	0	0	0	0	20	0	0	0	3	0	2	0	5	0	0	0	0	0	0
406	406_032206	47	39	1	0	III	2539		1230	0	406	46	1	0	1	96	0	14	3	10	0	40	0	4	4	8	12	573	13	0	0	0	0	0	9	1	0	0	10	0	7	0	0	0	0	3	0	0	2
406	406_032506	50	39	1	4	IV-B	2427		233	0	1483	9	0	0	10	73	0	26	3	32	1	58	2	37	3	60	66	83	15	0	0	0	0	0	19	3	0	0	6	0	12	2	0	3	0	63	0	0	22
406	406_032906	54	39	1	0	III	5763		4909	2	244	16	9	17	0	5	0	10	4	90	2	120	2	7	89	1	2	24	2	0	0	0	0	0	21	8	0	0	0	0	4	9	0	0	0	4	0	0	1
406	406_040106	57	39	1	8	IV-B	2629		1299	0	467	37	0	1	9	17	0	24	16	33	0	54	5	8	7	193	2	4	7	0	0	0	0	0	32	349	0	0	0	0	2	0	1	3	0	10	0	0	10
406	406_040506	61	39	1	8	IV-B	2845		61	1	1890	5	1	0	48	64	0	179	0	26	1	1	0	3	0	55	81	2	24	97	0	0	0	0	4	86	21	0	0	0	5	0	0	0	0	29	0	0	8
406	406_040806	64	39	1	8	IV-B	2854		90	0	2000	6	0	0	33	61	0	194	0	55	0	33	1	6	7	48	68	0	17	34	0	0	0	0	16	77	12	0	0	0	5	1	0	0	0	9	0	0	21
406	406_041206	68	39	1	NA	IV-B	3276		215	1	1790	14	2	5	1	107	0	215	0	72	1	198	0	6	8	60	110	120	32	5	0	0	0	0	63	131	2	0	0	0	20	20	0	0	0	16	0	0	16
406	406_041506	71	39	1	5	IV-B	2880		1502	0	634	56	5	4	0	17	0	16	6	108	1	147	0	1	12	27	0	27	1	0	0	0	0	0	161	77	0	0	1	0	6	12	0	0	0	1	0	0	0
406	406_041906	75	39	1	8	IV-B	2562		111	0	1290	2	0	0	5	96	0	53	2	36	0	327	0	45	6	35	74	177	10	2	0	0	0	0	87	39	0	0	5	0	49	3	0	0	0	24	0	0	20
406	406_042206	78	39	1	4	IV-B	2858		1417	0	915	44	1	1	0	43	0	30	2	32	0	82	0	2	3	4	18	122	18	0	0	0	0	0	50	5	0	0	0	0	15	36	0	0	0	0	0	0	2
406	406_042606	82	39	1	0	III	2507		2250	0	33	75	18	15	0	10	0	12	0	5	0	7	0	0	1	5	6	32	4	0	0	0	0	0	12	4	0	0	0	0	2	1	0	0	0	0	0	0	0
406	406_042906	85	39	1	0	III	2797		2664	0	0	95	23	12	0	0	0	0	0	0	0	0	0	0	0	0	0	0	0	0	0	0	0	0	0	0	0	0	0	0	0	0	0	0	0	0	0	0	0
406	406_050306	89	39	1	0	III	2643		2293	0	1	78	25	2	0	0	0	0	0	14	1	208	0	0	1	0	0	0	0	0	0	0	0	0	0	0	0	0	0	0	0	0	1	0	0	0	0	0	0
406	406_050606	92	39	1	0	III	2516		2335	0	0	96	35	14	0	0	0	0	3	0	0	25	0	0	0	1	0	0	0	0	0	0	0	0	0	0	0	0	0	0	0	0	0	0	0	0	0	0	0
406	406_051006	96	39	1	0	III	2766		2727	0	0	28	1	8	0	0	0	0	0	0	0	0	0	0	0	0	0	1	0	0	0	0	0	0	0	0	0	0	0	0	0	0	0	0	0	0	0	0	0
406	406_051306	99	39	1	1	III	2445		2120	2	0	70	0	22	0	0	0	0	44	9	5	32	6	0	1	0	0	7	0	0	0	0	0	0	0	0	0	0	0	2	0	0	19	0	0	0	0	0	0
406	406_051706	103	39	1	4	III	2400		1035	3	453	21	0	1	0	0	0	32	2	28	0	121	10	7	2	19	13	389	64	0	0	0	0	0	47	21	0	0	0	0	49	30	0	0	0	1	0	0	3
406	406_052006	106	39	1	4	IV-B	2684		353	0	1609	14	0	0	0	0	0	90	2	34	1	151	2	8	4	57	30	36	17	0	0	0	0	0	29	96	0	0	0	0	71	20	0	0	0	5	0	0	3
406	406_052406	110	39	1	6	IV-B	2660		242	1	1350	8	0	0	0	0	0	41	3	40	0	115	0	58	2	226	67	68	31	0	0	0	0	0	6	234	0	0	0	0	14	11	0	11	0	27	0	0	9
407	407_021706	1	42	0	1	IV-A	2438		254	0	6	6	0	0	21	2	0	24	297	0	31	0	414	213	0	108	1	92	397	0	1	0	0	0	3	6	0	0	42	0	13	0	173	1	0	129	0	0	26
407	407_022106	5	42	0	8	IV-B	2468		3	0	0	0	0	0	73	273	482	2	26	2	2	0	6	201	0	1	0	16	158	0	0	0	0	0	557	16	0	0	587	0	4	0	0	0	0	1	0	0	0
407	407_022406	8	42	0	2	III	2079		1066	2	0	63	0	0	0	0	0	0	60	0	1	0	13	2	0	6	0	2	11	0	1	0	0	0	4	0	0	0	5	0	1	0	27	1	0	7	0	0	0
407	407_022806	12	42	0	NA	III	2381		2160	0	4	93	0	0	0	0	49	0	0	6	0	5	0	2	1	0	0	31	2	0	1	0	0	0	8	0	0	0	1	0	0	0	0	0	0	1	0	0	0
407	407_030306	15	42	0	0	III	2361		2187	0	1	131	0	0	0	0	2	0	1	0	0	0	8	1	0	1	0	0	5	0	4	0	0	0	1	0	0	0	0	0	0	0	1	0	0	0	0	0	4
407	407_030706	19	42	0	0	III	2467		2305	0	2	82	0	0	0	0	12	0	6	0	0	2	0	1	0	1	1	0	5	0	6	0	0	0	9	0	0	0	0	0	1	0	2	0	0	0	0	0	0
407	407_031006	22	42	0	1	III	2618		2392	0	3	95	0	0	0	0	53	1	1	0	0	2	0	0	0	0	0	0	23	0	0	0	0	0	12	0	0	0	0	0	3	0	1	0	0	0	0	0	0
407	407_031706	29	42	0	1	IV-A	2774		222	0	1	21	0	0	8	12	2	9	860	0	90	0	474	270	0	169	2	116	58	0	0	0	0	0	0	0	0	0	95	0	0	0	3	5	0	119	0	0	63
407	407_032406	36	42	0	0	III	2565		1714	0	343	60	0	0	0	0	11	0	0	26	0	19	0	0	0	1	0	0	13	0	3	0	0	0	352	0	0	0	0	0	6	0	0	0	0	0	0	0	1
407	407_032806	40	42	0	0	III	2837		2539	0	1	84	0	0	0	0	0	0	5	1	1	0	2	0	0	3	0	0	0	0	4	0	0	0	160	0	0	0	0	0	0	0	0	0	0	4	0	0	2
407	407_033106	43	42	0	1	IV-B	3417		532	0	602	28	0	0	1	1	518	1	55	6	1	6	22	21	1	8	0	12	8	0	1	0	0	0	1497	1	0	0	2	0	12	0	1	0	0	8	0	0	3
407	407_040406	47	42	0	3	III	2603		1358	0	17	52	0	0	10	1	282	2	97	0	1	8	168	32	0	28	2	22	92	2	2	0	0	0	27	1	0	0	2	0	7	0	20	1	0	52	0	0	17
407	407_040706	50	42	0	8	IV-B	2769		8	0	78	1	0	0	147	452	176	7	687	3	3	24	125	192	0	57	2	62	66	0	0	0	0	0	145	53	0	0	355	0	8	0	1	0	0	49	0	0	5
407	407_041106	54	42	0	0	III	2435		2288	0	4	91	0	0	0	0	6	0	4	0	1	1	6	5	0	2	1	1	4	0	1	0	0	0	3	0	0	0	0	0	3	0	1	0	0	0	0	0	1
407	407_041406	57	42	0	0	III	2341		2244	0	1	85	0	0	0	0	0	0	0	1	0	0	0	0	0	0	0	0	0	0	1	0	0	0	0	0	0	0	0	0	0	0	0	0	0	1	0	0	1
407	407_041806	61	42	0	0	III	2495		2262	0	4	89	0	0	1	0	0	3	41	2	3	2	24	10	0	10	0	0	0	0	4	0	0	0	0	0	0	0	0	0	1	0	0	0	0	6	0	0	5
407	407_042106	64	42	0	0	III	6167		5320	1	74	2	2	1	2	0	0	2	50	5	13	10	129	43	4	82	0	1	2	0	0	0	0	0	0	1	0	0	0	0	7	0	0	0	0	39	0	0	72
407	407_042506	68	42	0	0	III	2343		2103	0	0	78	0	0	13	0	0	1	86	0	0	0	0	2	0	0	0	1	1	0	1	0	0	0	0	0	0	0	0	0	1	0	1	1	0	6	0	0	0
407	407_050206	75	42	0	1	III	2435		1349	0	51	55	0	0	2	33	632	20	10	5	3	5	8	18	0	2	0	48	31	0	2	0	0	0	31	4	0	0	6	0	9	0	1	0	0	3	39	0	2
407	407_050506	78	42	0	0	III	2418		1472	0	105	53	0	0	3	18	392	24	15	4	7	9	16	37	0	4	0	23	8	0	2	0	0	0	77	9	0	0	11	0	6	0	1	0	0	8	47	0	6
407	407_050906	82	42	0	0	III	2300		1942	0	5	77	0	0	0	2	180	5	3	0	1	0	9	8	0	2	0	1	2	0	0	0	0	0	1	2	0	0	0	0	1	0	0	0	0	1	22	0	2
407	407_051206	85	42	0	0	III	2645		2418	0	23	105	0	0	2	0	44	4	6	1	7	0	0	2	0	2	0	4	0	0	0	0	0	0	0	0	0	0	0	0	0	0	0	0	0	0	2	0	1
407	407_051606	89	42	0	1	III	3005		2600	0	15	131	0	0	28	0	110	1	1	0	0	0	1	0	0	0	0	1	0	0	0	0	0	0	0	0	0	0	0	0	1	0	1	7	0	0	0	0	3
407	407_051906	92	42	0	1	III	3040		1548	0	75	140	0	0	0	0	949	0	163	0	2	0	8	10	0	0	0	21	8	0	3	0	0	0	0	0	0	0	0	0	1	0	28	0	0	1	14	0	1
407	407_052606	99	42	0	0	IV-A	2442		168	0	8	16	0	1	1	0	31	5	530	0	2	0	350	156	0	106	0	392	44	0	0	0	0	0	0	2	0	0	225	0	2	0	10	0	0	86	1	0	35
407	407_053006	103	42	0	0	IV-B	2479		0	0	1175	0	0	0	6	0	190	1	444	3	4	0	66	18	0	39	1	9	2	0	3	0	0	0	0	39	0	0	355	0	2	0	3	0	0	13	8	0	5
407	407_060206	106	42	0	1	IV-B	2790		4	0	1322	0	0	0	44	0	716	0	157	6	1	0	19	2	0	1	0	149	108	0	0	0	0	0	0	0	0	0	116	0	0	0	16	0	0	4	20	0	1
407	407_060606	110	42	0	4	IV-B	2357		1	0	2079	0	0	0	0	0	200	0	10	10	0	0	0	0	0	0	0	1	0	0	2	0	0	0	0	0	0	0	0	0	0	0	0	0	0	0	2	0	0
408	408_110206	1	35	1	4	IV-B	2435		0	0	739	0	0	0	0	170	1036	207	0	52	0	0	1	7	4	0	28	0	15	0	0	0	0	0	0	0	0	0	0	0	5	11	0	0	0	0	0	52	2
408	408_110306	2	35	1	NA	IV-B	4838		5	1	2009	2	0	0	0	396	1222	234	0	183	0	5	1	5	414	0	90	0	18	1	0	0	0	0	0	0	0	0	0	0	51	87	1	0	0	0	0	63	0
408	408_110706	6	35	1	8	IV-B	2476		0	0	851	0	0	0	1	827	149	73	1	118	0	43	6	33	4	1	191	0	17	0	0	0	0	0	0	0	0	0	0	0	12	54	0	0	0	0	0	23	0
408	408_110906	8	35	1	8	IV-B	2508		0	0	924	0	0	0	0	359	426	137	0	186	0	173	1	5	10	0	63	1	14	0	0	0	0	0	0	0	0	0	0	0	16	103	0	0	1	0	0	25	0
408	408_111306	12	35	1	4	IV-B	2543		0	0	1293	0	0	0	0	418	119	155	0	168	0	124	0	9	9	0	52	0	24	0	0	1	0	0	0	0	0	0	0	0	9	53	0	0	1	0	0	53	0
408	408_111606	15	35	1	8	IV-B	2489		0	0	1233	0	0	0	0	417	252	44	0	177	0	125	0	8	13	0	61	0	9	0	0	0	0	0	0	0	0	0	0	0	6	61	0	0	0	2	0	49	0
408	408_112006	19	35	1	8	IV-B	2504		0	0	918	0	0	0	0	263	626	119	2	119	0	76	0	5	6	1	30	1	25	0	0	0	0	0	0	0	0	0	0	0	15	49	1	0	0	0	0	179	2
408	408_112706	26	35	1	4	IV-B	2382		0	0	984	0	0	0	1	852	1	1	0	124	0	5	0	57	13	2	304	0	0	1	0	0	0	0	0	0	0	0	1	0	0	8	0	0	0	1	0	1	3
408	408_113006	29	35	1	8	IV-B	2572		1	1	1091	0	0	0	11	577	0	1	0	77	0	5	1	109	5	0	595	0	8	0	0	0	0	0	0	0	0	0	34	0	5	2	0	1	0	0	0	1	3
408	408_120406	33	35	1	4	IV-B	2317		0	3	199	0	0	0	0	117	1162	416	6	6	0	1	0	0	1	0	4	0	62	0	0	0	0	0	0	0	0	0	4	0	26	53	0	0	0	0	0	169	0
408	408_120706	36	35	1	4	IV-B	2001		3	0	804	0	0	0	1	160	140	21	5	117	0	202	1	13	22	1	36	0	2	285	0	0	0	0	0	0	8	0	0	0	17	46	0	0	0	0	0	42	0
408	408_121106	40	35	1	4	IV-B	2318		1	0	871	0	0	0	0	303	157	10	0	92	0	321	1	15	8	0	34	0	4	320	0	0	0	0	0	0	8	0	0	0	23	68	0	0	1	0	0	9	0
408	408_121406	43	35	1	8	IV-B	2387		260	0	1388	8	0	0	0	232	199	50	0	62	0	64	0	0	7	0	14	0	13	12	0	0	0	1	0	0	1	0	0	0	14	15	0	0	0	0	0	25	0
408	408_121806	47	35	1	10	IV-B	2498		2	0	564	0	0	0	0	180	224	154	5	66	0	121	6	17	6	2	96	0	11	782	0	0	0	0	0	0	25	0	0	0	19	15	0	0	0	1	0	69	1
408	408_122106	50	35	1	10	IV-B	2476		1	0	677	0	0	0	0	43	26	34	0	44	0	4	1	18	3	0	29	0	6	1418	0	0	0	0	0	0	30	0	3	0	10	1	0	0	0	0	0	5	0
408	408_122506	54	35	1	10	IV-B	2481		27	0	774	1	0	0	0	528	21	8	1	36	0	8	0	37	2	0	151	0	4	763	0	0	0	0	0	0	14	0	11	0	11	8	0	0	0	0	0	2	0
408	408_122806	57	35	1	8	IV-B	2642		48	0	882	4	0	0	0	606	117	65	2	67	0	17	1	70	7	2	247	0	23	294	0	0	0	0	0	0	9	0	7	0	21	13	0	0	0	1	0	60	0
408	408_010107	61	35	1	10	IV-B	2547		5	0	499	0	0	0	1	363	301	23	0	91	0	96	0	18	15	0	93	0	3	646	1	0	0	0	0	0	11	0	0	0	48	85	0	0	0	0	0	94	0
408	408_010807	68	35	1	9	IV-B	2518		96	0	629	6	0	0	0	100	424	289	5	96	0	19	5	9	9	0	29	0	20	245	0	0	0	0	0	0	7	0	0	0	84	59	0	0	0	2	0	238	1
408	408_011107	71	35	1	8	IV-B	2439		31	0	401	0	0	0	0	70	41	76	5	42	0	14	0	5	2	0	59	0	16	1195	0	0	0	0	0	0	139	0	0	0	24	10	0	0	0	1	0	15	0
408	408_011507	75	35	1	8	IV-B	2396		12	0	624	0	0	0	4	37	1	0	3	34	0	4	0	10	2	2	49	0	0	1135	0	0	0	0	0	0	134	1	6	0	28	2	0	0	0	0	0	1	1
408	408_011807	78	35	1	4	IV-B	2300		12	0	631	0	0	0	0	281	32	12	0	39	0	1	0	12	0	0	61	0	2	853	0	0	0	0	0	0	98	0	0	0	24	13	0	0	0	0	0	16	0
408	408_012507	85	35	1	10	IV-B	2508		47	0	989	2	0	0	1	177	870	103	0	61	0	61	0	0	12	0	1	0	9	40	0	0	0	0	0	0	2	0	0	0	4	48	0	0	0	0	0	41	0
408	408_013007	90	35	1	4	IV-B	2534		33	0	1058	2	0	0	0	211	524	222	0	79	0	64	0	3	8	0	9	0	26	62	0	0	0	0	0	0	4	0	0	0	11	70	0	0	0	0	0	45	0
408	408_020107	92	35	1	8	IV-B	2352		98	0	588	5	0	0	0	102	721	29	0	66	0	98	0	4	5	0	22	0	3	337	0	0	0	0	0	0	9	0	0	0	33	53	0	0	0	0	0	81	0
408	408_020507	96	35	1	0	IV-B	5383		336	2	1041	4	0	0	1	323	1722	203	2	157	0	222	5	1	380	3	22	0	23	62	0	0	0	0	2	0	2	0	0	0	111	410	0	0	0	0	0	278	0
408	408_020807	99	35	1	2	IV-B	2309		4	0	102	0	0	0	0	112	13	69	19	24	0	6	1	24	2	0	60	0	6	1615	0	0	0	0	0	0	37	0	39	0	38	0	0	0	0	3	0	2	0
408	408_021207	103	35	1	10	IV-B	2387		94	0	1223	2	0	0	0	44	87	23	0	45	0	5	0	5	8	0	23	0	3	692	0	0	0	0	0	0	17	0	0	0	25	15	0	0	0	0	0	0	0
408	408_102706	NA	NA	NA	NA	IV-B	2351		0	1	1295	0	0	1	0	487	27	34	0	131	0	5	0	108	4	5	101	1	12	0	0	0	0	0	0	0	0	0	0	0	0	3	0	0	0	23	0	1	51
408	408_103006	NA	NA	NA	NA	IV-B	2459		1	0	1410	0	0	0	0	340	1	3	11	53	0	0	2	78	105	0	151	0	3	0	0	0	0	0	0	0	0	0	0	0	0	0	0	0	0	79	0	0	177
408	408_103106	NA	NA	NA	NA	IV-B	2373		0	0	798	0	0	0	0	894	2	104	1	61	0	1	0	48	1	2	102	0	39	0	0	0	0	0	0	0	0	0	0	0	4	0	0	0	0	74	0	0	169
410	410_021306	1	27	1	0	III	2636		2435	22	0	120	0	0	0	0	0	0	6	0	0	36	0	3	0	1	0	0	1	0	0	0	0	0	0	0	0	0	0	0	0	0	0	0	0	0	0	0	1
410	410_021706	5	27	1	1	III	2535		2259	24	0	96	0	1	0	0	1	6	32	2	0	80	1	3	0	0	0	5	3	0	0	0	0	0	0	0	0	0	0	0	2	0	0	0	0	2	1	0	0
410	410_022006	8	27	1	0	III	2679		2040	0	0	83	0	0	0	0	0	19	78	80	0	155	3	9	2	13	0	2	2	0	0	0	0	0	0	19	2	0	0	0	0	0	9	0	0	5	0	0	3
410	410_022406	12	27	1	8	III	2721		2437	0	0	110	0	0	0	0	0	2	8	50	0	57	0	1	1	3	0	0	0	0	1	0	0	0	1	3	2	0	0	0	0	0	0	0	0	0	0	0	0
410	410_022706	15	27	1	NA	III	2352		1673	3	0	65	0	0	0	0	0	3	64	171	0	135	4	4	3	9	0	4	2	0	1	0	0	0	0	30	1	0	0	0	0	0	9	0	0	1	0	0	2
410	410_030306	19	27	1	8	III	3582		3005	2	3	134	0	0	0	0	0	0	1	91	0	107	0	4	2	64	0	4	1	0	1	0	0	0	0	114	0	0	0	0	4	0	0	0	0	3	0	0	1
410	410_030606	22	27	1	8	III	3328		2852	23	0	122	0	0	0	0	0	24	1	22	0	39	5	8	1	54	0	5	5	0	0	0	0	0	0	92	0	0	0	0	0	0	0	0	0	7	0	0	2
410	410_031006	26	27	1	NA	III	3193		2814	3	2	128	0	1	0	0	0	29	0	38	0	50	3	6	1	21	0	6	3	0	1	0	0	0	0	55	0	0	0	0	1	0	0	0	0	4	0	0	2
410	410_031306	29	27	1	0	III	3079		2868	51	0	129	0	2	0	0	0	0	0	4	0	22	0	0	0	0	0	0	0	0	0	0	0	0	0	0	0	0	0	0	0	0	0	0	0	0	0	0	0
410	410_031706	33	27	1	0	III	3094		2768	55	0	215	0	2	0	0	0	0	1	1	0	21	0	2	0	0	0	0	0	0	15	0	0	0	0	0	0	0	0	0	0	0	0	0	0	1	0	0	1
410	410_032006	36	27	1	0	III	2926		2593	63	0	259	0	4	0	0	0	0	0	1	0	5	0	0	0	0	0	0	0	0	0	0	0	0	0	0	0	0	0	0	0	0	0	0	0	0	0	0	0
410	410_032406	40	27	1	4	III	2814		2319	43	0	202	0	2	0	0	0	4	6	20	0	31	25	10	7	33	0	6	0	0	4	0	0	0	0	67	0	0	0	0	0	0	0	0	0	5	0	0	4
410	410_032706	43	27	1	3	III	2878		2575	42	0	210	0	1	0	0	0	0	2	5	0	14	3	1	0	1	0	0	0	0	8	0	0	0	0	6	0	0	0	0	1	0	0	0	0	0	0	0	1
410	410_033106	47	27	1	0	IV-B	2673		838	0	1163	63	0	0	0	0	0	1	4	99	0	47	67	15	6	78	0	5	0	0	7	0	0	0	61	156	0	0	0	0	1	15	0	0	0	19	0	0	0
410	410_040306	50	27	1	7	IV-B	2518		1091	6	350	92	0	1	0	0	0	3	15	166	0	61	20	23	26	118	0	44	4	0	1	0	0	0	218	211	0	0	0	0	8	20	0	0	0	3	0	0	2
410	410_040706	54	27	1	7	IV-B	2677		1136	3	853	86	0	4	0	0	0	5	15	201	0	138	9	3	23	15	0	30	3	0	5	0	0	0	18	24	0	0	0	0	11	51	0	0	0	2	0	0	0
410	410_041406	61	27	1	0	III	3486		3069	70	7	275	0	3	0	0	0	0	0	18	0	24	0	0	2	0	0	0	0	0	3	0	0	0	3	1	0	0	0	0	2	0	0	0	0	0	0	0	0
410	410_041706	64	27	1	0	III	3383		2879	55	4	273	0	0	0	0	0	0	15	7	0	14	27	6	2	36	0	3	0	0	6	0	0	0	3	3	0	0	0	0	0	0	1	0	0	1	0	0	1
410	410_042106	68	27	1	0	III	3335		2793	148	7	159	0	0	0	0	0	4	3	13	0	6	32	0	0	24	0	4	2	0	0	0	0	0	68	21	0	0	0	0	2	0	0	0	0	2	0	0	0
410	410_042406	71	27	1	0	III	3171		2856	119	0	135	4	0	0	0	0	0	4	5	0	0	13	5	0	11	0	0	0	0	0	0	0	0	0	0	0	0	0	0	0	0	0	0	0	4	0	0	0
410	410_050206	79	27	1	0	IV-A	2612		1911	382	46	85	22	0	0	0	0	3	4	62	0	1	17	1	3	10	0	8	1	0	0	0	0	0	0	0	0	0	0	0	5	0	0	0	0	1	0	0	0
410	410_050506	82	27	1	0	III	2907		2436	47	55	267	40	0	0	0	0	0	0	9	0	4	1	1	1	4	0	18	1	0	11	0	0	0	0	0	0	0	0	0	4	3	0	0	0	0	0	0	0
410	410_050806	85	27	1	1	III	2661		2049	181	6	193	27	3	0	0	0	0	8	25	0	63	14	12	5	6	0	1	1	0	10	0	0	0	1	3	0	0	9	0	11	2	1	0	0	2	0	0	0
410	410_051206	89	27	1	0	III	2620		1854	209	19	179	21	7	0	0	1	0	7	94	0	90	51	9	8	15	0	3	2	0	7	0	0	0	1	3	0	0	7	0	5	5	3	0	0	3	0	0	1
410	410_051506	92	27	1	0	III	2907		1249	205	577	148	59	1	0	0	0	0	0	332	0	195	0	0	37	2	0	5	0	0	24	0	0	0	0	3	0	0	0	0	16	16	2	0	0	0	0	0	0
410	410_051906	96	27	1	0	III	3145		1827	550	248	147	42	4	0	0	0	0	0	183	0	98	1	0	24	0	0	1	0	0	2	0	0	0	0	0	0	0	0	0	6	3	0	0	0	0	0	0	0
410	410_052306	100	27	1	1	IV-A	3189		1565	1182	11	172	140	3	0	0	0	0	11	11	0	20	0	0	4	0	0	1	0	0	12	0	0	0	1	0	0	0	0	0	12	4	15	0	0	1	0	0	2
410	410_052906	106	27	1	0	III	2967		1732	33	80	177	19	2	0	1	0	7	6	160	6	226	7	44	30	32	0	24	1	0	12	0	0	0	155	52	0	0	3	0	37	91	1	0	0	2	0	0	0
411	411_030506	1	41	1	5	III	2112		1896	27	40	83	0	0	1	2	0	0	0	3	0	5	0	0	1	0	0	0	1	0	0	5	0	0	0	0	0	0	0	0	0	0	0	0	1	0	1	0	0
411	411_031006	6	41	1	8	IV-B	2387		0	0	677	0	0	0	680	67	244	0	0	16	0	1	0	57	11	8	0	0	8	0	0	7	0	65	3	5	0	143	9	0	5	7	0	5	134	0	15	0	2
411	411_031206	8	41	1	8	IV-B	2584		0	0	1705	0	0	0	203	20	77	2	16	0	0	0	4	6	1	4	0	0	3	0	0	0	0	169	0	15	0	63	2	0	19	2	0	84	36	3	2	0	5
411	411_031706	13	41	1	8	IV-B	2966		68	0	1695	3	0	0	489	10	73	2	1	4	0	10	0	1	3	2	2	0	10	0	0	42	0	80	0	2	1	136	0	0	4	58	0	34	90	1	0	0	0
411	411_031906	15	41	1	8	IV-B	2276		229	0	1044	6	0	0	530	13	26	0	0	5	0	2	0	1	9	0	0	0	1	0	0	5	0	17	0	0	0	251	0	0	5	65	0	0	26	0	2	0	0
411	411_032406	20	41	1	8	IV-B	2117		969	2	338	30	0	0	353	24	14	0	0	5	0	1	0	6	4	0	0	0	4	0	0	26	0	1	3	0	0	166	0	0	4	9	0	0	70	0	1	0	0
411	411_040206	29	41	1	0	IV-A	2108		1558	443	7	92	0	0	0	0	0	0	0	0	0	3	0	0	1	0	0	0	0	0	1	0	0	0	0	0	0	0	0	0	0	1	0	0	0	0	0	0	0
411	411_040806	35	41	1	NA	IV-B	2728		2	0	27	1	0	0	55	5	2371	4	50	1	3	1	4	2	0	5	0	0	2	0	0	6	0	2	0	5	0	1	2	0	1	3	0	0	110	4	9	0	1
411	411_040906	36	41	1	7	IV-B	2254		42	2	965	4	0	0	622	44	6	0	3	1	1	2	0	32	1	5	0	0	0	0	0	10	0	151	0	5	0	77	0	0	33	13	0	8	17	0	6	0	1
411	411_041406	41	41	1	0	IV-B	4601		378	8	1441	0	2	0	294	23	179	6	45	252	0	5	2	12	609	7	0	0	67	0	1	151	0	123	1	0	0	121	0	0	52	72	11	6	167	2	13	0	4
411	411_041606	43	41	1	8	III	2230		1758	1	286	52	0	0	0	0	0	2	0	36	0	29	2	0	4	0	0	0	0	0	0	48	0	0	0	0	0	0	0	0	1	0	0	0	4	0	2	0	0
411	411_042106	48	41	1	8	IV-B	2986		362	2	1375	15	0	0	112	38	25	0	1	75	0	49	0	1	9	1	0	0	6	0	0	327	0	0	1	0	0	6	0	0	46	43	0	0	76	0	89	0	2
411	411_042306	50	41	1	7	IV-B	2667		130	0	1177	2	0	0	279	29	7	1	4	10	0	20	0	12	9	0	1	0	3	0	0	5	0	0	8	0	0	43	0	0	5	7	0	0	21	0	3	0	0
411	411_042806	55	41	1	6	IV-B	2605		234	0	1045	5	0	0	269	36	5	0	5	19	0	45	1	9	7	0	1	0	0	0	0	21	0	0	0	0	0	34	0	0	10	11	0	0	19	2	3	0	0
411	411_050506	62	41	1	8	IV-B	2562		14	0	686	0	0	0	790	48	536	0	0	7	0	0	2	76	1	10	0	0	3	0	0	0	0	53	0	18	0	21	4	0	4	6	0	41	40	6	10	0	1
411	411_050706	64	41	1	6	IV-B	2337		0	0	1135	0	0	0	617	53	10	0	10	11	0	0	1	4	7	12	0	0	0	0	0	4	0	168	0	16	0	13	6	0	6	2	0	94	8	5	5	0	1
411	411_051206	69	41	1	8	IV-B	2435		4	0	678	0	0	0	842	2	334	0	4	12	0	2	0	3	21	0	1	0	3	0	0	6	0	117	0	0	5	43	0	0	9	9	0	122	17	0	9	0	0
411	411_051406	71	41	1	8	IV-B	2634		51	1	1544	1	0	0	430	45	138	0	2	12	0	6	1	11	4	0	0	0	3	0	0	33	0	22	10	2	1	128	0	0	9	37	0	12	90	0	8	0	0
411	411_051906	76	41	1	6	IV-B	2323		41	0	1284	1	0	0	400	66	171	0	2	11	0	7	2	15	2	1	1	0	5	0	0	36	0	29	9	1	1	89	0	0	18	31	0	6	51	1	5	0	0
411	411_052106	78	41	1	5	IV-B	2786		287	51	2204	9	0	0	19	1	3	0	4	64	0	4	0	0	12	1	0	0	15	0	0	27	0	0	0	0	0	7	0	0	3	8	0	0	54	0	0	0	1
411	411_052606	83	41	1	5	IV-B	2976		273	87	2389	4	0	0	18	1	2	1	10	38	1	1	2	0	3	1	2	0	20	0	0	17	0	0	0	0	0	0	0	0	3	11	0	0	66	1	6	0	0
411	411_052806	85	41	1	4	III	2600		1874	67	416	32	0	0	0	0	0	10	74	66	1	0	7	3	7	2	0	0	8	0	0	1	0	0	0	0	0	0	1	0	1	0	5	0	0	3	0	0	0
411	411_060206	90	41	1	4	III	2176		1865	98	65	35	0	0	0	0	0	9	0	3	2	14	2	1	1	1	1	0	6	0	0	63	0	0	0	0	0	0	0	0	1	2	0	0	1	3	0	0	0
411	411_060906	97	41	1	4	IV-B	2442		24	0	1751	1	0	0	197	12	23	30	6	21	0	0	1	0	1	0	0	0	51	0	0	0	0	153	0	1	0	0	0	0	6	5	0	36	90	1	13	0	0
411	411_061106	99	41	1	5	IV-B	2368		86	0	1305	4	0	0	232	35	7	149	14	26	0	2	11	9	1	6	0	0	134	0	0	30	0	90	0	0	0	0	0	0	13	27	0	6	118	5	20	0	3
411	411_061606	104	41	1	3	IV-B	2357		96	0	1423	1	0	0	223	42	3	98	19	40	0	2	9	12	3	4	2	0	88	0	0	12	0	98	0	0	0	0	0	0	16	38	0	29	57	9	5	0	2
411	411_061806	106	41	1	8	IV-B	2789		1139	1	1447	40	0	0	0	5	0	6	0	51	0	46	0	0	6	0	0	0	0	0	0	7	0	0	0	0	0	0	0	0	10	10	0	0	9	0	0	0	0
411	411_062006	108	41	1	NA	IV-B	2263		1113	1	894	19	0	0	0	1	0	29	0	39	0	58	2	0	4	1	0	0	15	0	0	32	0	0	0	0	0	0	0	0	8	16	0	0	16	0	1	0	1
412	412_052606	5	51	1	0	III	2617		2159	0	0	228	0	0	0	0	0	0	0	0	0	0	0	0	0	0	0	12	1	0	0	0	0	0	0	0	0	0	2	208	0	0	0	0	0	0	0	0	0
412	412_052906	8	51	1	0	II	2049		236	0	0	365	0	1387	0	0	0	0	1	0	0	0	0	0	0	0	0	0	0	0	0	0	0	0	0	0	0	0	0	0	0	0	0	0	0	0	0	0	1
412	412_060206	12	51	1	0	III	2504		2219	0	0	242	0	32	0	0	0	0	0	0	0	0	0	0	0	0	0	0	0	0	0	0	0	0	0	0	0	0	0	0	0	0	0	0	0	0	0	0	0
412	412_060506	15	51	1	0	III	2756		2508	0	0	246	0	2	0	0	0	0	0	0	0	0	0	0	0	0	0	0	0	0	0	0	0	0	0	0	0	0	0	0	0	0	0	0	0	0	0	0	0
412	412_060906	19	51	1	0	III	2429		2392	0	0	33	0	1	0	0	0	0	0	0	0	0	0	0	0	0	0	0	0	0	0	0	0	0	0	0	0	0	0	0	0	0	0	0	0	0	0	0	0
412	412_061206	22	51	1	0	III	2292		1987	0	0	198	0	1	0	0	0	0	5	0	13	0	11	1	0	0	0	7	2	0	0	0	0	0	0	0	0	0	0	3	0	0	4	0	0	0	0	0	0
412	412_061606	26	51	1	0	III	2694		2380	0	0	218	0	2	0	0	0	0	0	0	0	0	0	0	0	0	0	0	0	0	0	0	0	0	0	0	0	0	0	0	0	0	0	0	0	0	0	0	0
412	412_061906	29	51	1	0	III	3242		3053	0	0	123	0	0	0	0	0	0	0	0	0	0	0	0	0	0	0	0	0	0	0	0	0	0	0	0	0	0	0	0	0	0	2	0	0	0	0	0	0
412	412_070306	43	51	1	0	III	3152		2878	0	0	273	0	0	0	0	0	0	1	0	0	0	0	0	0	0	0	0	0	0	0	0	0	0	0	0	0	0	0	0	0	0	0	0	0	0	0	0	0
412	412_070706	47	51	1	0	III	2912		2794	0	0	118	0	0	0	0	0	0	0	0	0	0	0	0	0	0	0	0	0	0	0	0	0	0	0	0	0	0	0	0	0	0	0	0	0	0	0	0	0
412	412_071006	50	51	1	0	III	3051		2764	0	0	283	0	0	0	0	0	0	0	0	0	0	0	0	0	0	0	0	0	0	0	0	0	0	0	0	0	0	0	0	0	0	2	0	0	0	0	0	0
412	412_071406	54	51	1	0	III	2832		2711	0	0	116	0	0	0	0	0	0	1	0	0	0	0	0	0	0	0	1	0	0	0	0	0	0	0	0	0	0	0	0	0	0	1	0	0	0	0	0	0
412	412_071706	57	51	1	0	III	2883		2769	0	0	110	0	0	0	0	0	0	3	0	0	0	0	0	0	0	0	0	0	0	0	0	0	0	0	0	0	0	0	0	0	0	1	0	0	0	0	0	0
412	412_072106	61	51	1	0	III	2497		2401	0	0	94	0	0	0	0	0	0	1	0	0	0	0	0	0	0	0	0	0	0	0	0	0	0	0	0	0	0	0	0	0	0	0	0	0	0	0	0	0
412	412_072406	64	51	1	0	III	2405		2179	0	0	225	0	0	0	0	0	0	0	0	0	0	0	0	0	0	0	0	0	0	0	0	0	0	0	0	0	0	0	0	0	0	0	0	0	0	0	0	0
412	412_072806	68	51	1	0	III	2398		2288	0	0	108	0	0	0	0	0	0	1	0	0	0	0	0	0	0	0	0	0	0	0	0	0	0	1	0	0	0	0	0	0	0	0	0	0	0	0	0	0
412	412_073106	71	51	1	0	III	4866		4861	2	0	0	0	0	0	0	0	0	0	0	0	0	1	0	0	0	0	0	0	0	0	0	0	0	0	0	0	0	0	0	0	0	0	0	0	0	0	0	0
412	412_080406	75	51	1	0	III	2439		2334	0	0	105	0	0	0	0	0	0	0	0	0	0	0	0	0	0	0	0	0	0	0	0	0	0	0	0	0	0	0	0	0	0	0	0	0	0	0	0	0
412	412_080706	78	51	1	0	III	2410		2322	0	0	82	0	0	0	0	0	0	5	0	0	0	0	0	0	0	0	0	0	0	0	0	0	0	0	0	0	0	0	0	0	0	0	0	0	0	0	0	0
412	412_081106	82	51	1	0	III	3065		2931	0	0	133	0	0	0	0	0	0	1	0	0	0	0	0	0	0	0	0	0	0	0	0	0	0	0	0	0	0	0	0	0	0	0	0	0	0	0	0	0
412	412_081406	85	51	1	0	III	2401		2296	0	0	100	0	0	0	0	0	0	0	0	0	0	0	0	0	0	0	0	0	0	0	0	0	0	0	0	0	0	0	0	0	0	1	0	0	0	0	0	0
412	412_081806	89	51	1	0	III	2530		2426	2	0	95	0	0	0	0	0	0	4	0	0	0	0	0	0	0	0	0	0	0	0	0	0	0	0	0	0	0	0	0	0	0	3	0	0	0	0	0	0
412	412_082106	92	51	1	0	III	2440		2345	0	0	95	0	0	0	0	0	0	0	0	0	0	0	0	0	0	0	0	0	0	0	0	0	0	0	0	0	0	0	0	0	0	0	0	0	0	0	0	0
412	412_082506	96	51	1	0	III	2373		2274	0	0	97	0	0	0	1	0	0	0	0	0	0	0	0	0	0	0	0	0	0	0	0	0	0	0	0	0	0	0	0	0	0	0	0	0	0	0	0	0
412	412_090106	103	51	1	0	III	2229		2118	0	0	105	0	0	0	0	0	0	0	0	0	1	0	0	0	0	0	0	0	0	0	0	0	0	0	0	0	0	0	0	0	0	0	0	0	0	0	0	0
412	412_090406	106	51	1	0	III	2510		2409	1	1	99	0	0	0	0	0	0	0	0	0	0	0	0	0	0	0	0	0	0	0	0	0	0	0	0	0	0	0	0	0	0	0	0	0	0	0	0	0
412	412_090806	110	51	1	0	III	2344		2243	1	0	100	0	0	0	0	0	0	0	0	0	0	0	0	0	0	0	0	0	0	0	0	0	0	0	0	0	0	0	0	0	0	0	0	0	0	0	0	0
414	414_041406	33	35	4	8	IV-B	2316		44	1	814	2	0	1	0	44	270	199	1	37	0	7	0	23	24	12	58	210	161	0	0	22	0	0	2	38	43	0	85	0	30	4	0	0	0	2	0	19	31
415	415_062206	1	23	5	0	III	3080		2774	0	0	135	6	1	0	0	0	0	0	0	0	0	2	0	0	0	0	1	0	0	0	0	0	0	0	0	0	0	0	62	0	0	26	0	0	0	0	0	0
415	415_062606	5	23	5	0	III	2325		909	2	0	44	0	2	1	0	0	0	1	0	0	0	3	0	0	0	0	0	59	0	2	0	28	0	0	0	0	0	0	961	1	0	2	0	0	0	0	0	0
415	415_070306	12	23	5	0	III	2905		2842	0	0	35	15	0	0	0	0	0	0	0	0	0	0	0	0	0	0	0	0	0	3	0	0	0	0	0	0	0	0	0	0	0	0	0	0	0	0	0	0
415	415_070606	15	23	5	0	III	2676		1477	0	0	149	1039	1	0	0	0	0	0	1	0	0	0	0	0	0	0	0	0	0	0	0	0	0	0	0	0	0	0	0	0	0	2	0	0	0	0	0	0
415	415_071006	19	23	5	0	III	2498		1326	0	0	133	990	3	0	0	0	0	0	0	0	0	0	0	0	0	0	0	0	0	1	0	0	0	0	0	0	0	0	0	0	0	1	0	0	0	0	0	0
415	415_071306	22	23	5	5	III	2728		2533	0	0	126	35	0	0	0	0	0	0	0	0	0	0	0	0	0	0	0	0	0	0	0	0	0	0	0	0	0	0	0	0	0	1	0	0	0	0	0	0
415	415_071706	26	23	5	0	III	2738		2009	0	0	149	563	3	0	0	0	0	0	0	0	0	0	0	0	0	0	0	0	0	0	0	0	0	0	0	0	0	0	0	0	0	2	0	0	0	0	0	0
415	415_072006	29	23	5	0	III	3202		2974	0	0	172	10	1	0	0	0	0	0	1	0	0	4	0	0	0	0	0	0	0	0	0	0	0	0	0	0	0	0	10	0	0	2	0	0	0	0	0	2
415	415_072406	33	23	5	0	II	2912		0	0	0	0	0	0	0	0	0	0	0	0	0	0	51	0	0	0	0	360	111	0	0	0	0	0	0	0	0	0	0	1	0	0	0	0	0	0	0	0	0
415	415_072706	36	23	5	3	III	2911		1385	0	0	159	473	53	0	0	0	0	0	0	0	0	40	1	0	0	5	663	10	0	0	0	0	0	0	0	0	0	0	5	0	0	0	0	0	2	0	0	0
415	415_073106	40	23	5	0	III	3167		2689	0	0	150	321	0	0	0	0	0	0	0	0	0	0	0	0	0	0	0	0	0	1	0	0	0	0	0	0	0	0	0	0	0	0	0	0	0	0	0	0
415	415_080306	43	23	5	0	III	3066		2754	0	0	154	153	2	0	0	0	0	0	0	0	0	0	0	0	0	0	0	0	0	0	0	0	0	0	0	0	0	0	0	0	0	0	0	0	0	0	0	0
415	415_081006	50	23	5	0	III	3476		3300	0	0	153	18	1	0	0	0	0	0	0	0	0	0	0	0	0	0	0	0	0	1	0	0	0	0	0	0	0	0	0	0	0	0	0	0	0	0	0	0
415	415_081406	54	23	5	0	III	3455		3169	0	0	157	121	1	0	0	0	0	0	0	0	0	1	0	0	0	0	0	0	0	0	0	0	0	0	0	0	0	0	0	0	0	2	0	0	0	0	0	0
415	415_081706	57	23	5	1	III	3097		2789	0	0	153	59	0	0	0	0	0	1	0	0	0	0	0	0	1	0	0	0	0	1	0	0	0	0	0	0	0	0	0	0	0	73	0	0	0	0	0	0
415	415_082106	61	23	5	0	III	3269		3097	0	0	162	0	1	0	0	0	0	0	0	0	0	0	0	0	0	0	0	0	0	0	0	1	0	0	0	0	0	0	0	0	0	0	0	0	0	0	0	0
415	415_082406	64	23	5	0	III	3227		3048	0	0	142	17	5	0	0	0	0	0	0	0	0	0	0	0	0	0	0	0	0	1	0	0	0	0	0	0	0	0	0	0	0	2	0	0	0	0	0	0
415	415_090106	72	23	5	0	III	3189		2952	1	0	156	75	0	0	0	0	0	0	0	0	0	0	0	0	0	0	0	0	0	0	0	0	0	0	0	0	0	0	0	0	0	0	0	0	0	0	0	0
415	415_090506	76	23	5	0	III	3497		2973	0	0	170	349	1	0	0	0	0	0	0	0	0	0	0	0	0	0	0	0	0	0	0	0	0	0	0	0	0	0	0	0	0	0	0	0	1	0	0	0
415	415_090806	79	23	5	0	III	3156		2828	1	0	153	36	3	0	0	0	0	0	0	0	0	1	0	0	0	0	0	0	0	0	0	0	0	0	0	0	0	0	3	0	0	64	0	0	0	0	0	0
415	415_091206	83	23	5	0	III	2929		2762	0	0	146	10	0	0	0	0	0	0	0	0	0	5	0	0	0	0	0	0	0	0	0	0	0	0	0	0	0	0	3	0	0	0	0	0	0	0	0	0
415	415_091506	86	23	5	0	III	3054		2849	0	0	149	20	2	0	0	0	0	0	0	0	0	5	0	0	0	0	2	0	0	0	0	0	0	0	0	0	0	0	16	0	0	1	0	0	0	0	0	0
415	415_091906	90	23	5	0	III	2971		2762	0	0	156	22	5	0	0	0	0	1	0	0	0	0	0	0	0	0	0	0	0	0	0	0	0	0	0	0	0	0	5	0	0	0	0	0	0	0	0	0
415	415_092206	93	23	5	0	III	3044		2712	1	0	168	156	0	0	0	0	0	0	0	0	0	0	0	0	0	0	0	0	0	0	0	0	0	0	0	0	0	0	0	0	0	0	0	0	0	0	0	0
415	415_092606	97	23	5	0	III	3287		2948	0	0	168	157	2	1	0	0	0	0	0	0	0	0	0	0	0	0	0	0	0	1	0	0	0	0	0	0	0	0	0	0	0	0	0	0	0	0	0	0
415	415_092906	100	23	5	0	III	3182		2941	0	0	171	0	2	0	0	0	0	0	0	0	0	0	0	0	0	0	0	0	0	0	0	0	0	0	0	0	0	0	0	0	0	0	0	0	0	0	0	0
415	415_100306	104	23	5	0	III	3116		2908	0	0	179	17	3	0	0	0	0	0	0	0	0	0	0	0	0	0	0	0	0	0	0	0	0	0	0	0	0	0	0	0	0	1	0	0	0	0	0	0
415	415_100606	107	23	5	0	III	3214		1846	0	0	80	13	1	0	0	0	0	1	0	0	0	0	0	0	0	0	0	0	0	0	0	0	0	0	0	0	0	0	0	0	0	1254	0	0	0	0	0	0
415	415_101006	111	23	5	0	III	3265		3092	0	0	159	13	0	0	0	0	0	0	0	0	0	0	0	0	0	0	0	0	0	0	0	0	0	0	0	0	0	0	1	0	0	0	0	0	0	0	0	0
416	416_030406	1	40	1	0	II	2148		0	0	0	505	0	1598	2	0	0	0	28	0	0	0	1	0	0	2	0	0	0	0	0	0	0	0	0	0	0	0	0	0	0	0	0	0	0	0	0	0	0
416	416_030806	5	40	1	0	II	2434		1	0	0	545	0	1821	0	0	0	0	29	0	1	0	6	0	0	2	0	0	3	0	0	0	0	0	0	0	0	0	0	0	0	0	10	0	0	0	0	0	0
416	416_031106	8	40	1	4	II	2609		2	0	0	552	0	1981	5	0	0	0	25	1	0	0	3	0	0	8	0	0	4	0	0	0	0	0	0	0	0	0	0	0	1	0	0	1	0	0	0	0	0
416	416_031506	12	40	1	2	II	2556		0	0	0	494	0	2007	0	0	0	0	28	0	0	0	4	0	0	3	0	0	1	0	0	0	0	0	0	0	0	0	0	0	0	0	4	0	0	0	0	0	0
416	416_031806	15	40	1	0	II	2316		0	1	0	420	0	1889	0	0	0	0	2	0	0	0	0	0	0	0	0	0	0	0	0	0	0	0	0	0	0	0	0	0	0	0	1	0	0	0	0	0	0
416	416_032206	19	40	1	0	II	2305		6	1	0	433	0	1860	0	0	0	0	2	0	0	0	0	0	0	0	0	0	0	0	0	0	0	0	0	0	0	0	0	0	0	0	0	0	0	0	0	0	0
416	416_032906	26	40	1	1	II	2304		73	0	0	528	9	1668	0	0	0	0	12	0	1	0	0	0	0	0	0	0	0	0	0	0	0	0	0	0	0	0	0	0	0	0	2	0	0	0	0	0	0
416	416_040106	29	40	1	0	II	2047		1	0	0	449	0	1584	0	0	0	0	7	0	0	0	1	0	0	0	0	0	1	0	0	0	0	0	0	0	0	0	0	0	0	0	0	0	0	0	0	0	0
416	416_050306	61	40	1	0	II	2706		4	0	0	630	0	2045	0	0	0	0	14	0	0	0	0	0	0	0	0	0	1	0	0	0	0	0	0	0	0	0	0	0	0	0	1	0	0	0	0	0	0
416	416_052006	78	40	1	0	II	2343		5	0	0	523	0	1795	0	0	0	0	0	0	0	0	2	0	2	0	0	0	0	0	0	0	0	0	0	0	0	0	0	0	1	0	0	0	0	2	0	0	0
416	416_052406	82	40	1	1	II	2443		2	0	0	521	0	1815	0	0	0	0	50	0	0	0	6	0	2	2	0	0	0	0	0	0	0	0	0	0	0	0	0	0	2	0	10	0	0	0	0	0	0
416	416_052706	85	40	1	1	II	2355		1	0	0	541	0	1745	1	0	0	0	25	0	0	0	6	0	0	6	0	0	6	0	0	0	0	0	0	0	0	0	0	0	4	0	3	0	0	0	0	0	0
416	416_062106	110	40	1	0	II	2248		0	0	0	506	0	1724	2	0	0	0	9	0	0	0	2	0	0	0	0	0	0	0	0	0	0	0	0	0	0	0	0	0	0	0	0	0	0	0	0	0	0
420	420_060106	15	40	0	0	III	2226		2089	0	0	90	0	45	0	0	0	0	0	0	0	0	0	0	0	0	0	0	0	0	0	0	0	0	0	0	0	0	0	0	0	0	0	0	0	0	0	0	0
420	420_060806	22	40	0	0	III	2911		2739	0	0	122	0	48	0	0	0	0	0	0	0	0	0	0	0	0	0	0	0	0	0	0	0	0	0	0	0	0	0	0	0	0	0	0	0	0	0	0	0
420	420_061206	26	40	0	0	III	3007		2812	0	1	116	0	46	0	0	0	1	2	1	14	0	7	0	0	0	0	0	0	0	0	0	0	0	0	0	0	0	0	0	0	0	0	0	0	2	0	0	0
420	420_061506	29	40	0	0	III	3147		2877	0	0	119	0	25	0	0	0	0	0	0	1	0	78	3	1	0	0	0	1	0	0	0	1	0	0	0	0	0	0	0	3	0	1	0	0	13	0	0	16
420	420_061906	33	40	0	0	III	2055		1969	0	0	59	0	26	0	0	0	0	0	0	0	0	0	0	0	0	0	0	0	0	0	0	0	0	0	0	0	0	0	0	0	0	0	0	0	0	0	0	0
420	420_062206	36	40	0	0	III	3756		3565	1	0	151	0	37	0	0	0	0	0	0	0	0	0	0	0	0	0	0	0	0	0	0	0	0	0	0	0	0	0	0	0	0	0	0	0	0	0	0	0
420	420_070306	47	40	0	0	III	2413		2252	0	0	99	0	61	0	0	0	0	1	0	0	0	0	0	0	0	0	0	0	0	0	0	0	0	0	0	0	0	0	0	0	0	0	0	0	0	0	0	0
420	420_070606	50	40	0	0	III	3294		2898	0	0	209	0	184	0	0	0	0	1	0	0	0	0	0	0	0	0	0	0	0	0	0	0	0	0	0	0	0	0	0	0	0	0	0	0	0	0	0	0
420	420_071006	54	40	0	5	IV-A	4549		297	6	674	9	0	7	4	0	0	512	1	23	21	84	652	262	28	201	0	0	55	0	0	0	1	0	0	1086	0	0	0	0	118	0	6	0	0	69	0	0	72
420	420_071706	61	40	0	8	IV-B	2812		20	1	1479	1	0	0	0	2	0	296	0	28	6	10	171	0	2	158	42	0	40	0	0	0	6	0	0	343	0	0	0	4	8	0	1	0	0	67	0	0	54
420	420_072006	64	40	0	8	IV-A	4388		5	5	890	0	0	0	0	61	0	1290	15	30	0	11	189	10	32	57	183	0	117	0	0	0	7	0	0	296	0	0	0	0	166	0	0	0	0	89	0	0	152
420	420_072406	68	40	0	0	III	4869		4613	4	0	158	0	75	0	0	0	0	3	1	1	0	1	0	0	1	0	0	0	0	0	0	0	0	0	0	0	0	0	0	0	0	0	0	0	0	0	0	0
420	420_072706	71	40	0	0	III	5567		4460	6	0	536	0	556	0	0	0	0	2	0	0	0	1	1	0	0	0	0	0	0	0	0	0	0	0	0	0	0	0	0	0	0	0	0	0	0	0	0	2
420	420_073106	75	40	0	0	III	5361		4824	3	0	279	0	248	0	0	0	0	0	0	1	0	0	0	0	0	0	1	0	0	0	0	1	0	0	0	0	0	0	0	0	0	0	0	0	0	0	0	0
420	420_080706	82	40	0	0	III	3681		3196	7	0	13	0	15	0	0	0	0	7	93	3	0	82	2	143	0	0	0	6	0	0	0	0	0	0	0	0	0	0	52	2	0	3	0	0	0	0	0	0
420	420_081006	85	40	0	0	IV-A	5288		3094	1	0	20	1	11	3	1	0	65	1	174	63	684	516	47	207	0	25	0	3	0	0	0	2	0	0	0	0	0	0	25	38	0	0	0	1	52	0	1	86
420	420_081706	92	40	0	4	IV-A	4168		962	2	0	6	0	1	119	0	0	502	2	115	7	594	678	52	200	40	224	0	50	0	0	0	2	0	0	0	0	0	0	2	23	0	0	0	0	110	0	1	149
420	420_081906	94	40	0	NA	IV-A	2546		7	0	0	0	0	0	71	1	0	300	3	29	15	66	988	93	23	21	105	0	30	0	0	0	0	0	0	0	0	0	0	2	1	0	0	0	0	242	0	0	358
420	420_082106	96	40	0	0	III	4723		4639	5	0	35	0	19	1	0	0	0	1	2	0	8	1	0	3	0	0	0	0	0	0	0	0	0	0	0	0	0	0	0	1	0	0	0	0	0	0	0	1
420	420_082406	99	40	0	0	III	5736		5573	9	0	98	0	47	0	0	0	0	0	0	1	0	1	0	0	0	0	0	0	0	0	0	0	0	0	0	0	0	0	0	0	0	0	0	0	0	0	0	0
420	420_082806	103	40	0	0	III	5205		4744	8	0	245	0	175	0	0	0	0	0	0	0	0	0	0	0	0	0	0	0	0	0	0	0	0	0	0	0	0	0	0	0	0	0	0	0	0	0	0	0
420	420_083106	106	40	0	0	III	5389		5152	9	1	124	1	87	0	0	0	0	1	2	0	0	5	0	1	0	0	0	0	0	0	0	0	0	0	0	0	0	0	0	0	0	0	0	0	0	0	0	0
420	420_090406	110	40	0	0	III	5186		4760	3	0	209	0	160	0	0	0	0	0	8	12	27	2	0	1	0	0	0	0	0	0	0	0	0	0	0	0	0	0	0	0	0	0	0	0	0	0	0	0
423	423_051506	1	45	0	0	I	5519		2	5400	0	1	109	0	0	0	0	0	1	0	0	0	0	0	0	0	0	0	0	0	0	0	0	0	0	0	0	0	0	0	0	0	0	0	0	0	0	0	2
423	423_052206	8	45	0	0	I	5542		11	4515	0	9	941	13	0	0	0	0	0	0	1	0	6	0	9	0	0	0	0	0	0	0	0	0	2	0	0	0	0	0	1	0	0	0	0	0	0	0	1
423	423_052606	12	45	0	4	IV-A	5524		922	947	0	27	56	31	9	0	0	9	40	366	2	0	1476	319	743	20	0	0	19	0	0	1	2	0	0	0	0	0	0	0	5	0	0	0	0	30	0	0	13
423	423_052906	15	45	0	0	I	5364		1132	3632	0	51	127	43	2	0	0	0	5	105	1	0	1	2	237	0	0	1	0	0	0	0	0	0	0	0	0	0	0	0	2	0	0	0	0	0	0	0	0
423	423_060206	19	45	0	0	I	4531		133	4158	0	1	144	11	0	0	0	0	2	0	0	0	1	1	1	0	0	0	0	0	0	0	0	0	0	0	0	0	0	0	0	0	1	0	0	0	0	0	60
423	423_060506	22	45	0	0	I	5206		7	5181	0	0	14	1	0	0	0	0	0	1	0	0	0	0	1	0	0	0	0	0	0	0	0	0	0	0	0	0	0	0	0	0	0	0	0	0	0	0	0
423	423_060906	26	45	0	0	I	5228		4	5173	2	2	11	4	5	1	3	0	6	0	12	0	2	0	0	1	0	0	0	0	0	0	0	0	0	0	0	1	0	0	0	0	0	0	0	0	0	0	0
423	423_061206	29	45	0	1	I	6414		433	5236	2	27	180	3	3	1	3	10	245	0	9	1	64	7	1	30	0	0	11	0	0	0	0	0	0	1	0	2	0	0	2	0	4	0	0	10	0	0	9
423	423_061606	33	45	0	0	I	4959		435	4156	1	29	307	2	2	0	3	3	2	1	0	0	1	1	2	2	0	0	0	0	0	0	0	0	0	0	1	0	0	0	0	0	0	0	1	0	0	0	1
423	423_061906	36	45	0	0	I	5346		656	4280	5	37	335	6	4	2	1	2	2	1	1	0	0	0	5	0	2	0	0	0	0	0	0	0	0	0	0	0	0	0	0	0	0	0	0	0	0	0	2
423	423_062306	40	45	0	0	IV-A	3729		3082	334	0	6	141	6	0	2	0	2	9	35	0	0	14	10	69	3	0	0	0	0	0	0	0	0	0	0	0	0	0	0	0	0	5	0	0	0	0	0	0
423	423_062606	43	45	0	0	IV-A	4469		2429	1590	2	92	234	24	1	0	2	3	6	11	1	0	20	7	17	8	0	0	0	0	0	0	0	0	0	0	1	0	0	0	1	0	0	0	0	1	1	0	1
423	423_063006	47	45	0	1	I	4754		72	4057	4	7	235	1	5	3	1	15	137	1	2	1	17	12	0	11	1	0	13	0	0	0	0	0	0	1	1	1	0	0	5	0	19	0	0	4	1	0	11
423	423_070306	50	45	0	0	I	4376		113	4208	1	7	12	1	1	0	0	2	13	0	0	0	4	2	0	1	0	0	0	0	0	0	0	0	0	0	0	0	0	0	0	1	4	0	0	0	0	0	1
423	423_070706	54	45	0	0	I	4732		11	4545	1	2	30	0	8	0	1	31	2	0	0	0	15	5	0	6	1	0	3	0	0	0	0	0	0	0	0	0	0	0	3	0	0	0	1	6	0	0	1
423	423_071006	57	45	0	0	I	5046		12	4905	1	4	86	1	1	0	1	0	6	0	0	0	0	0	0	2	0	0	0	0	0	0	0	0	0	0	0	0	0	0	0	0	0	1	0	0	0	0	0
423	423_071706	64	45	0	0	I	4781		1190	2866	1	24	278	33	4	1	1	2	5	110	0	0	6	1	231	1	1	0	0	0	0	0	0	0	0	0	0	0	0	0	3	0	0	0	0	1	0	0	9
423	423_072106	68	45	0	0	I	5532		532	4002	1	37	451	30	2	0	1	2	15	121	0	0	5	3	300	2	3	0	0	0	0	0	0	0	0	0	0	1	0	0	0	0	3	0	1	0	0	0	2
423	423_072406	71	45	0	0	I	5188		10	4957	0	4	163	6	0	0	1	2	10	1	0	0	3	3	3	4	1	0	0	0	0	0	0	0	0	0	1	0	0	0	0	0	1	0	0	0	0	0	1
423	423_072806	75	45	0	0	I	5053		41	4836	0	5	72	1	0	2	1	12	10	1	0	0	9	3	1	11	1	0	1	0	0	0	0	0	0	0	0	2	0	0	0	0	1	1	0	1	0	0	4
423	423_080406	82	45	0	0	I	5182		290	4543	2	27	75	13	3	0	1	3	38	4	7	0	7	7	8	12	0	0	0	0	0	0	0	0	6	0	0	0	0	0	2	0	0	1	0	1	0	0	7
423	423_080706	85	45	0	0	I	5196		234	4266	1	29	238	68	3	1	1	0	6	102	0	1	3	1	210	1	0	0	0	0	0	0	0	0	0	0	0	2	0	0	3	0	0	0	0	0	0	0	2
423	423_081106	89	45	0	1	I	5096		922	3685	0	54	332	9	2	1	0	2	0	27	1	0	2	0	53	1	0	0	0	0	0	0	0	0	0	0	0	2	0	0	0	0	0	1	0	0	0	0	0
423	423_081406	92	45	0	2	I	4588		58	2674	0	1	89	3	2	0	0	10	41	1	235	0	46	9	8	11	26	0	5	0	0	0	0	0	0	0	8	0	0	0	5	0	33	0	0	4	0	0	33
423	423_081806	96	45	0	1	I	4730		53	4540	3	4	96	3	2	0	1	2	9	2	0	0	0	0	1	1	0	0	1	0	0	0	0	0	0	2	0	0	0	0	0	0	0	0	0	1	0	0	0
423	423_082106	99	45	0	0	I	3683		40	3585	0	4	37	0	3	2	0	1	2	1	0	0	0	3	2	0	0	0	0	0	0	0	0	0	0	0	0	0	0	0	1	0	0	0	0	0	0	0	1
423	423_082506	103	45	0	0	I	4923		29	4818	0	2	49	0	1	0	0	1	5	0	1	0	1	1	1	0	0	0	0	0	0	0	0	0	0	0	0	0	0	0	0	1	0	0	0	0	0	0	0
423	423_082806	106	45	0	0	I	4050		24	3844	2	9	166	1	0	0	0	1	0	0	0	0	0	1	0	0	0	0	0	0	0	0	0	0	0	0	0	0	0	0	0	0	0	0	0	0	0	0	0
423	423_090106	110	45	0	0	IV-A	5072		1681	3052	0	76	233	4	2	4	0	6	0	0	1	1	1	1	1	1	0	0	0	0	0	0	0	0	0	0	1	0	0	0	0	0	0	0	0	0	0	0	0
424	424_052606	1	31	0	1	II	4298		8	5	1	2856	0	0	43	1	0	2	12	0	377	0	36	32	0	0	2	0	0	0	0	0	0	0	0	0	0	1	20	0	45	0	0	0	0	0	0	0	9
424	424_060206	8	31	0	0	II	4002		5	5	2	3669	1	0	2	1	0	2	2	0	27	0	10	3	0	1	2	0	2	0	0	0	0	0	0	0	0	1	1	0	6	0	0	0	0	0	0	0	0
424	424_060606	12	31	0	0	II	4010		7	7	1	2751	0	0	1	1	0	80	3	0	162	0	563	68	0	0	0	0	108	1	0	1	0	0	0	0	0	0	3	0	20	0	1	0	0	2	0	0	2
424	424_060906	15	31	0	0	II	4603		0	6	0	4317	0	0	3	2	3	5	2	0	4	0	10	2	1	1	0	0	3	0	0	0	0	0	0	0	0	0	0	0	10	0	1	1	0	0	0	0	0
424	424_061306	19	31	0	0	II	4365		2	1	1	3654	0	0	84	0	1	0	0	0	1	0	0	0	0	0	0	0	0	0	0	0	0	0	0	0	0	0	0	0	8	0	0	23	2	0	0	0	27
424	424_061606	22	31	0	0	II	4445		1	7	0	4210	0	0	1	0	1	0	3	0	0	0	1	0	0	0	1	0	0	0	0	0	0	0	0	0	1	0	0	0	12	0	0	3	0	0	0	0	5
424	424_062006	26	31	0	0	II	4255		4	4	0	4177	0	0	0	0	1	0	1	0	1	0	1	0	0	0	0	0	0	0	0	0	0	0	0	0	0	0	0	0	3	0	0	0	0	0	0	0	0
424	424_062306	29	31	0	0	II	4585		5	6	1	4468	1	0	0	0	1	0	19	0	1	0	2	0	1	0	0	0	0	0	0	0	0	0	0	0	0	1	0	0	10	0	0	0	0	0	0	0	1
424	424_062706	33	31	0	0	IV-A	3529		4	0	0	5	0	0	4	0	1	11	1	0	2903	0	41	18	0	5	0	0	4	0	0	0	0	0	0	0	0	0	108	0	1	0	2	0	0	2	0	0	0
424	424_063006	36	31	0	0	II	2974		1	6	1	2143	2	0	2	0	2	36	13	0	110	0	111	37	0	236	0	0	18	0	0	0	0	0	0	0	0	1	10	0	2	0	0	0	0	5	0	0	0
424	424_070406	40	31	0	0	II	2406		1	4	2	2119	0	0	2	0	0	29	5	1	13	0	11	6	0	6	0	0	25	0	0	0	0	0	0	0	0	0	3	0	7	0	3	1	0	0	0	0	0
424	424_070706	43	31	0	0	II	3908		3	2	1	2978	2	0	0	1	1	175	6	0	11	1	80	33	0	12	0	0	136	1	0	0	0	0	1	0	0	1	2	0	12	0	0	0	0	0	0	0	0
424	424_071106	47	31	0	0	II	4198		7	4	2	3652	1	0	3	1	0	2	9	0	36	0	5	2	0	1	0	0	2	0	0	0	0	0	0	0	1	0	0	0	5	1	1	0	1	0	0	0	0
424	424_071406	50	31	0	0	II	3456		3	3	1	3202	0	0	1	1	1	13	13	0	7	0	19	4	0	3	1	0	16	0	0	0	0	0	0	0	1	0	0	0	14	0	17	0	0	0	0	0	0
424	424_071806	54	31	0	1	II	3564		3	5	0	3485	0	0	1	0	1	1	0	0	2	0	1	0	0	0	0	0	0	0	0	0	0	0	0	0	0	0	0	0	7	2	0	0	0	0	1	0	1
424	424_072106	57	31	0	0	II	4361		9	7	0	4241	0	0	0	0	0	1	14	1	2	0	8	3	2	1	0	0	6	0	0	0	0	0	0	0	0	0	0	0	9	0	0	0	0	0	0	0	1
424	424_072506	61	31	0	1	IV-A	4639		3	7	37	366	0	0	12	3	3	394	153	1	1190	1	301	152	2	544	4	0	203	0	0	0	0	0	1	1	1	0	415	0	26	1	92	0	1	18	1	0	1
424	424_072906	65	31	0	0	II	4384		2	1	1	2440	0	0	20	0	0	14	17	0	591	1	97	37	0	37	0	0	8	0	0	0	0	0	0	0	0	0	24	0	23	0	1	13	0	1	0	0	4
424	424_081106	78	31	0	0	II	3400		2	4	0	2939	0	0	5	1	1	4	23	0	25	0	123	18	0	27	0	0	10	1	0	0	0	0	1	0	0	0	0	0	2	0	3	1	0	2	0	0	0
424	424_081506	82	31	0	1	II	3979		7	6	3	3384	1	0	0	0	2	68	11	0	103	0	79	30	0	57	0	0	67	0	0	0	0	0	0	0	1	3	1	0	6	0	0	0	0	2	0	0	1
424	424_081806	85	31	0	0	IV-A	4101		6	2	0	356	3	0	3	0	0	83	4	0	3123	0	117	16	1	114	1	0	31	0	0	0	0	0	0	0	0	0	110	0	7	0	5	0	0	1	0	0	0
424	424_082206	89	31	0	1	IV-A	4055		5	1	3	1392	0	0	13	3	1	34	11	1	2140	0	69	11	1	80	0	0	22	0	0	0	0	0	0	0	0	0	25	0	6	0	1	0	0	2	0	0	1
424	424_082506	92	31	0	0	II	4647		4	2	2	2938	0	0	7	0	1	89	42	0	404	0	167	57	0	181	1	0	134	1	0	0	0	0	0	1	0	1	39	0	15	1	43	0	0	4	0	0	2
424	424_082906	96	31	0	1	II	4471		3	5	3	3631	0	0	3	0	1	69	2	0	170	0	59	21	0	40	0	0	48	1	0	0	0	0	0	0	1	0	12	0	2	0	1	0	1	1	0	0	0
424	424_090106	99	31	0	0	II	4485		7	4	1	3993	0	0	1	2	1	35	3	0	7	0	27	7	0	3	0	0	31	1	0	0	0	0	1	0	1	1	0	0	17	2	0	0	1	0	0	0	2
424	424_090506	103	31	0	0	II	4476		3	7	1	3460	0	0	18	1	0	13	0	0	28	0	26	2	2	12	0	0	5	0	0	0	0	0	0	0	1	5	0	0	5	0	1	0	0	0	0	0	0
424	424_090806	106	31	0	0	II	3623		0	6	4	3242	2	0	2	0	0	0	4	0	1	0	2	2	0	1	0	0	1	0	0	0	0	0	0	0	0	0	0	0	0	0	0	0	0	0	0	0	0
424	424_091206	110	31	0	1	II	4670		0	11	53	4382	0	0	11	5	4	14	12	0	3	1	4	7	3	1	1	0	7	1	0	0	0	0	0	0	9	0	0	0	1	2	0	1	0	0	0	0	0
429	429_072206	1	23	4	0	III	4245		4109	6	0	33	86	0	0	0	0	0	1	1	0	0	0	0	0	0	0	0	0	0	0	0	0	0	0	0	0	0	0	0	0	0	0	0	0	0	0	0	0
429	429_072606	5	23	4	0	III	5143		5024	5	0	20	41	0	0	0	0	0	4	6	0	0	2	0	5	0	0	0	0	0	0	0	0	0	0	0	0	0	0	0	0	0	0	0	0	0	0	0	0
429	429_072906	8	23	4	0	III	4172		3977	4	0	2	0	1	0	0	38	0	12	3	1	4	0	0	7	0	0	0	0	0	0	0	0	0	1	0	0	0	0	0	0	0	0	0	0	0	7	0	0
429	429_080206	12	23	4	0	III	5072		4957	5	2	20	45	1	0	0	0	1	13	0	0	0	3	1	0	1	0	1	0	0	0	0	0	0	0	0	0	0	0	0	0	0	0	0	0	0	0	0	0
429	429_080506	15	23	4	0	III	5314		5239	1	0	9	11	1	0	0	9	0	18	7	0	3	0	0	3	0	0	0	0	0	0	0	0	0	0	0	0	0	0	0	0	0	0	0	0	1	0	0	0
429	429_081206	22	23	4	0	III	4752		3826	5	0	141	726	0	0	0	0	0	16	0	0	0	2	0	0	0	0	0	0	0	0	0	0	0	0	0	0	0	0	0	0	0	1	0	0	1	0	0	3
429	429_081606	26	23	4	0	III	4756		4468	1	0	45	172	2	1	0	2	0	33	4	1	0	2	0	4	3	0	0	0	0	0	0	0	0	0	0	0	0	0	0	0	0	1	0	0	1	0	0	2
429	429_082306	33	23	4	1	III	5218		4343	1	4	105	607	1	0	0	0	3	44	7	6	0	12	0	6	19	0	1	0	0	0	0	0	0	0	0	0	0	0	0	0	0	0	0	0	1	0	0	1
429	429_082606	36	23	4	0	III	4740		4240	3	0	7	2	0	3	0	2	0	4	143	8	31	22	2	92	0	0	1	0	0	0	0	0	0	0	0	0	0	1	0	0	0	2	0	0	2	0	0	2
429	429_083006	40	23	4	1	III	4779		4092	1	0	6	11	0	0	1	14	0	3	68	11	22	4	4	46	2	0	9	0	0	0	0	0	0	5	0	0	0	11	0	4	0	0	0	0	0	0	0	0
429	429_090206	43	23	4	0	III	5539		5445	5	1	26	48	1	0	0	0	0	0	5	0	0	0	0	0	0	0	0	0	0	0	0	0	0	0	0	0	0	0	0	0	0	0	0	0	0	0	0	0
429	429_090606	47	23	4	0	III	4419		4356	0	0	20	31	0	0	0	0	0	1	1	1	0	0	0	1	0	0	0	0	0	0	0	0	0	0	0	0	0	0	0	0	0	0	1	0	0	0	0	1
429	429_090906	50	23	4	0	III	3420		3340	1	0	8	63	0	0	0	0	1	0	0	0	0	0	0	0	0	0	0	0	0	0	0	0	0	0	0	0	0	0	0	0	0	0	0	0	0	0	0	0
429	429_091606	57	23	4	0	III	3065		1865	1	0	124	1055	0	0	0	0	0	2	1	0	0	1	0	0	0	0	0	0	0	0	0	0	0	0	0	0	0	0	0	0	0	1	0	0	0	0	0	0
429	429_092006	61	23	4	0	III	4952		3081	2	0	142	1698	0	0	0	0	0	3	1	0	0	1	0	3	0	0	3	0	0	0	0	0	0	0	0	0	0	0	0	0	0	1	1	0	0	0	0	1
429	429_092306	64	23	4	0	III	4418		3614	1	0	27	43	0	1	0	0	1	9	127	2	0	15	2	233	1	0	1	0	0	0	2	0	0	0	0	0	0	2	1	0	0	0	0	0	0	163	0	1
429	429_092706	68	23	4	0	III	3767		3474	1	0	28	89	0	0	0	0	0	8	32	4	10	38	5	46	0	0	2	0	0	0	0	0	0	0	0	0	0	0	0	0	0	0	0	0	1	10	0	0
429	429_093006	71	23	4	0	III	3955		2765	1	9	2	9	0	0	1	169	2	55	62	2	10	13	11	52	56	1	0	0	0	0	0	3	0	17	0	0	0	0	1	2	0	1	0	0	1	528	0	4
429	429_100406	75	23	4	0	III	5216		5183	0	0	6	16	1	0	0	1	0	3	1	0	0	1	0	1	0	0	0	0	0	0	0	0	0	0	0	0	0	0	0	0	0	0	0	0	0	0	0	0
429	429_100706	78	23	4	0	III	5228		4999	1	0	33	161	0	0	0	0	0	4	0	1	0	0	2	0	2	0	0	0	0	0	0	0	0	0	0	0	0	1	0	0	0	0	0	0	0	0	0	0
429	429_101106	82	23	4	0	III	5683		5475	1	0	34	143	0	0	0	0	0	14	0	0	0	4	0	0	0	0	0	0	0	0	0	0	0	0	0	0	0	0	0	0	0	0	0	0	0	0	0	1
429	429_101406	85	23	4	0	III	4565		3992	5	0	42	477	0	0	0	1	0	21	3	0	0	1	0	4	0	0	0	0	0	0	0	0	0	2	0	0	0	0	0	0	0	0	0	0	1	0	0	0
429	429_101806	89	23	4	0	III	4679		4249	0	0	57	337	1	0	0	1	0	23	0	0	0	2	0	1	0	0	0	0	0	0	0	0	0	1	0	0	0	0	0	0	0	0	0	0	0	0	0	1
429	429_102106	92	23	4	0	III	4939		4498	1	0	89	339	0	0	0	0	0	4	0	2	0	0	0	0	1	0	0	0	0	0	0	0	0	0	0	0	0	0	0	0	0	0	0	0	0	0	0	0
429	429_102506	96	23	4	0	III	5308		4884	1	0	52	316	1	0	0	0	0	21	0	0	0	2	0	0	0	0	0	0	0	0	0	0	0	0	0	0	0	0	0	1	0	0	0	0	2	0	0	1
429	429_102806	99	23	4	0	III	4970		4890	0	0	20	30	0	1	0	0	0	10	0	2	0	2	0	0	3	0	0	0	0	0	0	0	0	0	0	0	0	0	0	0	0	0	0	0	0	0	0	1
429	429_110106	103	23	4	0	III	4942		4859	4	0	19	26	2	0	0	0	0	19	0	0	0	2	1	0	4	0	0	0	0	0	0	0	0	0	0	0	0	0	0	0	0	0	0	0	0	0	0	0
429	429_110406	106	23	4	0	III	5343		5192	1	0	27	112	1	0	0	0	0	0	0	0	0	1	0	0	1	0	0	0	0	0	0	0	0	0	0	0	0	0	0	0	0	0	0	0	0	0	0	0
429	429_110806	110	23	4	0	III	5347		5252	1	0	25	51	0	0	0	0	0	7	0	0	0	0	0	0	0	0	0	0	0	0	0	0	0	0	0	0	0	0	0	0	0	0	0	0	0	0	1	0
430	430_080606	1	39	1	7	IV-B	4403		0	1	1184	0	0	0	314	190	18	729	1	4	0	1	0	31	14	50	71	0	53	0	0	0	0	0	0	216	933	7	219	0	20	3	0	132	14	66	10	1	67
430	430_080906	4	39	1	8	IV-B	2762		0	0	1454	0	0	0	79	81	11	437	2	4	0	1	0	11	2	4	38	1	23	0	0	0	0	0	0	17	405	0	17	0	1	1	0	119	1	14	10	0	9
430	430_081306	8	39	1	8	IV-B	4030		0	2	1872	0	0	0	83	226	154	929	3	36	0	6	0	10	41	7	38	0	51	0	0	0	0	0	26	28	301	0	2	0	18	1	0	11	0	3	100	0	7
430	430_082006	15	39	1	8	IV-B	2525		2	0	391	0	0	0	576	117	178	378	7	32	0	98	1	39	27	0	59	1	50	0	0	46	0	0	46	0	9	174	0	0	67	57	0	0	117	0	6	0	4
430	430_082306	18	39	1	5	IV-B	4434		8	0	959	1	0	0	677	624	62	217	25	187	5	290	1	94	163	0	162	0	42	0	0	92	0	0	132	2	43	286	0	0	61	150	1	0	60	0	2	0	13
430	430_083006	25	39	1	8	IV-B	4314		0	0	967	0	0	0	403	243	23	85	0	21	0	0	0	24	38	134	2	0	3	0	0	0	0	0	1	510	419	0	230	0	24	9	0	1027	6	55	17	0	30
430	430_090306	29	39	1	4	IV-B	4642		0	0	1462	0	0	0	514	499	254	178	4	95	0	22	1	42	151	54	95	0	13	0	0	5	0	0	18	168	567	24	57	0	44	61	0	96	13	18	59	0	19
430	430_090606	32	39	1	8	IV-B	4426		1	0	949	0	0	0	547	361	199	654	1	23	1	4	1	60	30	12	171	0	44	0	0	1	0	0	6	30	987	10	3	0	16	22	0	113	8	31	19	0	20
430	430_091006	36	39	1	4	IV-B	4704		0	0	829	0	0	0	290	775	123	921	30	34	8	50	5	169	51	1	498	0	76	0	0	2	0	0	152	6	350	67	1	0	54	26	0	10	13	27	0	0	27
430	430_091306	39	39	1	8	IV-B	4589		0	2	693	0	0	0	591	414	1050	149	65	33	18	106	1	73	53	0	143	0	51	0	0	306	0	0	19	0	26	209	1	0	46	142	0	3	280	1	0	0	6
430	430_091706	43	39	1	8	IV-B	4789		2	0	1147	0	0	0	602	812	112	310	13	185	0	255	0	135	186	0	257	0	35	0	0	27	0	0	182	0	79	210	2	0	45	69	0	1	47	0	3	0	7
430	430_092006	46	39	1	8	IV-B	4457		0	1	880	0	0	0	342	724	156	827	20	60	0	173	1	153	59	3	218	0	133	0	0	37	0	0	143	0	33	25	0	0	204	33	0	6	74	0	4	0	9
430	430_092706	53	39	1	10	IV-B	3753		0	3	1060	0	0	0	435	200	34	681	4	19	0	2	3	24	31	21	118	0	42	0	0	0	0	0	1	84	667	5	77	0	6	1	0	42	12	33	6	0	25
430	430_100106	57	39	1	8	IV-B	3822		0	0	631	0	0	0	1022	216	436	234	1	44	1	43	0	16	52	1	82	0	59	0	0	103	0	0	5	4	52	406	1	0	23	32	0	3	134	1	39	0	0
430	430_100406	60	39	1	8	IV-B	3552		0	0	1171	0	0	0	47	399	679	520	1	35	0	25	0	75	38	1	131	0	45	0	0	2	0	0	47	3	35	11	0	0	38	3	0	2	16	0	52	0	2
430	430_100806	64	39	1	7	IV-B	3708		0	0	580	0	0	0	91	455	607	735	7	10	0	2	0	91	7	4	295	0	84	0	0	1	0	0	42	0	101	9	0	0	365	0	0	12	13	3	32	0	10
430	430_101106	67	39	1	8	IV-B	4652		0	0	917	0	0	0	125	1192	193	771	13	21	0	192	0	78	28	0	431	0	41	0	0	3	0	0	122	0	262	10	0	0	105	16	0	3	26	1	5	0	14
430	430_101506	71	39	1	8	IV-B	5468		1	1	790	0	0	0	186	1337	365	776	37	70	0	273	0	89	68	0	686	0	74	0	0	14	0	0	91	0	74	65	0	0	87	32	0	3	64	0	5	0	13
430	430_101806	74	39	1	8	IV-B	4807		4	0	717	0	0	0	828	340	234	406	8	66	0	171	0	46	58	0	114	0	206	0	0	140	0	0	116	0	15	419	0	0	54	166	0	4	555	0	4	0	1
430	430_102206	78	39	1	8	IV-B	5367		3	1	1166	1	0	0	894	498	370	318	23	147	2	36	29	160	114	0	326	2	80	0	0	52	0	0	76	0	100	326	0	0	48	214	0	5	270	2	13	0	7
430	430_102906	85	39	1	4	IV-B	5575		0	1	610	0	0	0	308	91	179	259	2	32	2	5	2	520	58	93	1	0	32	0	0	1	0	0	2	471	74	11	503	0	15	8	0	607	17	2	748	0	2
430	430_110506	92	39	1	8	IV-B	4789		2	3	1682	0	0	0	538	248	490	709	1	34	0	10	0	85	64	5	53	0	51	0	0	1	1	0	22	13	454	76	6	0	15	47	0	17	19	7	17	1	6
430	430_110806	95	39	1	6	IV-B	5674		4	2	1060	0	0	0	714	657	581	886	1	53	0	61	5	315	67	7	171	0	61	0	0	2	0	0	101	22	220	201	6	0	67	81	0	17	64	6	48	0	17
430	430_111206	99	39	1	4	IV-B	4076		3	0	488	1	0	0	789	595	288	442	30	12	0	55	1	88	24	0	228	0	70	0	0	17	0	0	66	0	89	393	0	0	102	77	0	0	78	0	19	0	4
430	430_111506	102	39	1	8	IV-B	4279		0	0	679	0	0	0	779	497	570	502	15	80	1	69	3	59	77	0	87	0	62	0	0	69	0	0	59	0	38	282	0	0	93	102	0	1	70	0	5	0	8
430	430_111906	106	39	1	8	IV-B	4537		2	0	1136	2	0	0	132	990	155	703	45	72	0	67	0	140	82	0	429	0	94	1	0	10	0	0	94	0	73	20	0	0	96	17	0	0	30	0	3	2	7
431	431_080706	1	48	1	0	IV-B	2662		0	0	670	0	0	0	95	124	529	81	2	250	0	4	0	0	39	0	0	0	52	0	0	59	0	223	18	0	0	1	0	0	22	2	0	0	439	0	20	0	1
431	431_081106	5	48	1	0	IV-B	3422		1	0	1680	0	0	0	14	110	0	0	0	24	0	0	0	0	30	0	0	0	0	0	0	0	0	1536	1	0	7	0	0	0	1	0	0	9	0	0	1	0	2
431	431_081406	8	48	1	4	IV-B	2260		0	0	1371	0	0	0	105	150	28	5	2	177	0	90	0	1	12	0	0	0	2	0	0	27	0	184	17	0	1	32	0	0	5	10	0	2	1	0	6	0	0
431	431_081806	12	48	1	4	IV-B	2138		0	0	449	0	0	0	272	26	67	126	10	469	3	30	0	0	32	1	0	0	136	0	0	46	0	86	2	0	2	303	0	0	12	6	0	4	15	1	11	0	0
431	431_082106	15	48	1	4	IV-B	2953		0	0	979	0	0	0	297	47	311	46	5	129	0	1	2	0	11	0	1	0	44	0	0	13	0	817	63	0	1	2	0	0	2	1	0	9	107	0	25	0	2
431	431_082506	19	48	1	0	IV-B	2399		0	0	1212	0	0	0	104	119	6	17	4	41	0	0	0	0	2	3	8	0	22	0	0	4	0	409	0	4	81	17	2	0	1	3	0	256	57	0	0	0	0
431	431_082806	22	48	1	NA	IV-B	2828		0	1	1385	0	0	1	122	128	20	10	2	54	0	0	0	0	1	1	5	0	19	0	0	2	0	407	0	2	100	25	3	0	11	0	0	389	78	0	3	0	0
431	431_090106	26	48	1	8	IV-B	2726		0	0	1659	0	0	0	254	152	8	7	0	152	0	11	0	2	12	0	7	0	4	0	0	7	0	339	24	0	3	29	0	0	4	20	0	11	6	0	0	0	0
431	431_090406	29	48	1	8	IV-B	2566		0	0	1174	0	0	0	103	451	2	0	5	191	0	10	4	2	13	1	0	0	0	0	0	4	0	541	33	0	0	5	0	0	2	1	0	0	0	1	1	0	0
431	431_090806	33	48	1	4	IV-B	3069		0	0	129	0	0	0	43	13	146	31	78	5	0	0	11	1	0	2	0	0	136	0	0	76	0	132	0	0	0	1	0	0	19	14	0	2	916	1	1214	0	0
431	431_091106	36	48	1	8	IV-B	2459		0	0	790	0	0	0	158	115	68	11	0	29	0	0	0	0	1	1	0	0	35	0	0	41	0	729	3	0	0	30	0	0	1	4	0	0	205	0	146	0	0
431	431_091806	43	48	1	10	IV-B	2485		0	0	364	0	0	1	118	284	103	7	8	121	0	0	0	8	7	2	146	0	12	0	0	21	0	940	4	9	140	3	0	0	16	3	0	35	82	0	8	0	2
431	431_092206	47	48	1	8	IV-B	2091		0	0	378	0	0	0	372	74	46	18	2	48	0	0	0	0	1	0	14	0	20	0	0	59	0	529	9	0	4	326	0	0	12	21	0	4	22	0	3	0	0
431	431_092906	54	48	1	10	IV-B	2131		0	0	710	0	0	0	206	22	50	208	1	155	0	0	0	0	6	0	3	0	181	0	0	201	0	58	1	0	0	229	0	0	7	36	0	1	29	0	2	0	1
431	431_100906	64	48	1	4	IV-B	2576		0	0	2346	0	0	0	0	0	1	0	0	104	0	0	0	0	16	0	0	0	0	0	0	101	0	0	0	0	0	0	0	0	0	0	0	0	0	0	0	0	0
431	431_101306	68	48	1	4	IV-B	2871		0	0	2316	0	0	0	304	12	0	0	0	156	0	0	1	0	15	0	0	0	0	0	0	50	0	0	0	0	0	0	0	0	0	10	0	0	0	0	0	0	0
431	431_101606	71	48	1	8	IV-B	2840		0	0	2198	0	0	0	286	225	0	0	0	110	0	0	0	0	12	0	0	0	0	0	0	2	0	0	0	0	0	0	0	0	0	6	0	0	0	0	0	0	0
431	431_102006	75	48	1	8	IV-B	2426		0	0	1112	0	0	0	668	444	22	1	5	109	0	0	0	0	11	2	0	0	1	0	0	7	0	0	0	0	0	0	0	0	3	5	0	21	0	1	0	0	0
431	431_102306	78	48	1	4	IV-B	2304		0	4	907	0	0	0	331	144	7	22	13	32	0	0	3	0	2	0	0	0	5	0	0	4	0	0	0	0	0	0	0	0	3	2	0	787	0	1	0	0	0
431	431_102706	82	48	1	8	IV-B	2397		0	1	1441	0	0	0	616	82	1	3	1	127	0	0	0	0	11	0	0	0	2	0	0	5	0	0	0	0	0	0	0	0	0	3	0	88	0	0	0	0	0
431	431_102906	84	48	1	8	IV-B	2556		0	0	1420	0	0	0	855	104	11	0	5	69	0	0	4	2	7	0	0	0	0	0	0	9	0	0	0	0	0	0	1	0	1	5	0	43	0	0	0	0	1
431	431_110306	89	48	1	8	IV-B	2636		0	1	1447	0	0	0	626	109	88	8	0	168	0	0	2	0	13	0	0	0	4	0	0	75	0	35	0	0	0	0	0	0	3	33	0	6	0	0	0	0	0
431	431_110606	92	48	1	6	IV-B	2447		0	1	273	0	0	0	1021	58	240	3	28	176	0	0	1	0	19	1	0	2	225	0	0	22	0	13	0	0	0	0	0	0	12	20	0	224	0	1	0	0	1
431	431_111706	103	48	1	6	IV-B	2579		0	0	1479	0	0	0	344	97	28	34	0	101	0	0	0	2	6	2	0	11	46	0	0	55	0	7	0	0	0	0	2	0	3	14	0	316	0	0	0	0	0
431	431_111906	105	48	1	8	IV-B	2895		0	2	1887	0	0	0	537	132	28	0	0	188	0	0	0	0	13	1	0	0	1	0	0	51	0	23	0	0	0	0	0	0	3	9	0	2	0	0	0	0	0
432	432_072906	1	53	0	0	I	2415		70	2021	0	6	23	0	2	0	0	3	222	0	0	1	4	9	0	11	1	0	13	2	0	0	0	0	0	0	2	0	0	0	0	0	0	0	0	6	0	0	4
432	432_080306	6	53	0	0	IV-A	2323		1587	654	0	61	5	0	0	0	0	0	8	0	0	0	0	0	0	0	1	0	0	0	0	0	0	0	0	0	0	0	0	0	0	0	0	0	0	1	0	0	0
432	432_080506	8	53	0	0	I	2159		135	1980	0	21	20	0	0	0	0	0	0	1	0	0	1	0	0	0	0	0	0	0	0	0	0	0	0	0	0	0	0	0	0	0	0	0	0	0	0	0	0
432	432_080906	12	53	0	0	I	2479		67	2383	0	5	15	0	0	0	0	0	0	1	0	1	2	0	0	0	0	1	0	0	0	0	0	0	0	0	0	0	0	0	0	0	0	0	0	0	0	0	0
432	432_081306	16	53	0	0	I	2208		22	2155	0	6	24	0	0	0	0	0	0	0	0	0	0	1	0	0	0	0	0	0	0	0	0	0	0	0	0	0	0	0	0	0	0	0	0	0	0	0	0
432	432_081906	22	53	0	0	I	2008		0	1994	0	2	7	0	0	0	0	0	0	0	0	0	0	0	0	0	0	0	0	0	0	0	0	0	0	0	0	0	0	0	0	0	0	0	0	0	0	0	0
432	432_082306	26	53	0	0	I	2209		4	2172	0	2	18	0	0	0	0	1	4	0	0	0	0	2	0	0	0	0	2	0	0	0	0	0	0	0	0	0	0	0	0	0	0	0	0	2	0	0	0
432	432_082606	29	53	0	0	I	2338		0	2280	0	5	22	0	1	0	0	1	22	0	0	0	0	0	0	0	0	0	0	0	0	0	0	0	0	0	0	0	0	0	0	0	2	0	0	0	0	0	1
432	432_090106	35	53	0	0	I	2141		0	2063	1	0	25	0	3	0	0	0	9	1	0	0	0	0	0	0	0	0	0	0	0	0	0	0	0	0	0	0	0	0	0	0	0	2	0	0	0	0	2
432	432_090306	37	53	0	0	I	2730		4	2668	0	4	19	0	0	0	0	0	14	0	0	0	0	1	0	1	0	0	1	0	0	0	0	0	0	0	0	0	0	0	1	0	3	0	0	0	0	0	1
432	432_090606	40	53	0	0	I	2048		16	1812	0	4	34	0	1	0	0	1	137	0	0	0	6	3	0	8	0	0	0	0	0	0	0	0	0	0	0	0	0	0	0	0	4	0	0	6	0	0	0
432	432_090906	43	53	0	0	I	2828		21	2770	5	2	7	0	0	0	0	0	11	1	0	0	1	2	0	2	0	0	0	0	0	0	0	0	0	0	0	0	0	0	0	0	0	0	0	1	0	0	0
432	432_092006	54	53	0	0	IV-A	3300		906	2338	0	40	8	0	0	0	0	1	0	1	0	0	1	0	0	0	0	0	0	1	0	0	0	0	0	0	0	0	0	0	0	0	0	0	0	0	0	0	0
432	432_092706	61	53	0	0	IV-A	2848		668	2101	9	36	7	1	0	0	0	0	9	3	0	0	1	0	0	3	0	0	0	0	0	0	0	0	1	0	0	0	0	0	0	0	0	0	0	1	0	0	0
432	432_093006	64	53	0	0	I	2915		57	2801	2	5	18	0	0	0	0	3	21	0	0	0	0	1	0	2	0	0	1	0	0	0	0	0	0	0	0	0	0	0	0	0	0	0	0	1	0	0	0
432	432_100406	68	53	0	0	I	3726		6	3644	1	6	34	0	0	0	0	0	28	0	0	0	0	1	0	0	0	0	0	0	0	0	0	0	1	0	0	0	0	0	0	0	0	0	0	2	0	0	0
432	432_100706	71	53	0	0	I	3311		1	3288	0	1	20	0	0	0	0	0	1	0	0	0	0	0	0	0	0	0	0	0	0	0	0	0	0	0	0	0	0	0	0	0	0	0	0	0	0	0	0
432	432_101506	79	53	0	0	I	3332		3	3264	0	3	17	0	0	0	0	0	19	0	0	0	2	3	0	0	0	0	0	0	0	0	0	0	0	0	0	0	0	0	0	0	0	0	0	1	0	0	1
432	432_101806	82	53	0	0	I	3230		12	2912	0	4	19	0	43	0	0	3	21	0	0	0	7	15	0	1	1	0	8	0	0	0	0	0	0	0	0	0	0	0	2	0	1	12	0	2	0	0	2
432	432_102406	88	53	0	0	I	3052		27	2965	0	2	16	0	3	0	0	0	25	0	1	0	2	1	0	1	0	0	1	0	0	0	0	0	0	0	0	0	0	0	0	0	1	0	0	1	0	0	0
432	432_102506	89	53	0	0	IV-A	3231		888	1779	0	38	17	0	4	0	0	8	156	0	19	0	16	11	0	34	0	6	5	0	0	0	0	0	0	0	0	0	1	0	0	0	0	0	0	17	0	0	0
432	432_102806	92	53	0	0	I	3223		142	2996	1	7	13	0	1	0	0	1	32	0	1	0	4	2	0	1	3	0	2	0	0	0	0	0	0	0	0	0	0	0	2	0	0	0	0	1	0	0	0
432	432_110106	96	53	0	0	IV-B	4063		124	15	3228	2	0	1	3	0	1	15	117	133	0	30	7	20	8	17	8	16	5	0	0	0	0	0	13	0	0	0	1	0	3	18	0	0	0	9	0	0	6
432	432_110506	100	53	0	0	IV-A	3107		1030	1030	874	46	4	0	0	0	2	0	14	13	0	11	8	3	1	3	0	10	0	0	0	0	0	0	8	0	0	0	0	0	2	8	0	0	0	1	4	0	1
432	432_110806	103	53	0	0	IV-B	3456		885	148	2088	27	2	0	0	0	29	9	4	42	0	7	1	3	0	0	2	10	2	0	0	0	0	0	13	0	0	0	0	0	1	38	0	0	0	0	124	0	0
432	432_111206	107	53	0	0	IV-A	3709		976	2077	537	30	8	0	0	0	5	0	1	13	1	9	0	0	0	0	0	0	0	0	0	0	0	0	3	0	0	0	0	0	0	8	0	0	0	0	19	0	0
432	432_111506	110	53	0	0	IV-A	3024		1940	906	77	51	9	0	0	0	1	1	10	3	0	2	1	3	0	1	0	0	0	0	0	0	0	0	1	0	0	0	0	0	0	1	0	0	0	0	5	0	0
434	434_101306	1	30	1	4	IV-A	2385		66	0	0	1	0	0	25	0	0	566	50	15	9	0	159	291	1	336	16	15	193	2	0	0	0	0	0	0	0	0	6	0	82	0	0	0	0	163	0	0	62
434	434_101606	4	30	1	0	III	3199		3114	0	0	51	0	0	0	0	0	1	1	0	1	0	9	3	0	0	0	10	1	0	0	0	0	0	0	0	0	0	0	0	4	0	0	0	0	0	0	0	0
434	434_101806	6	30	1	0	III	3192		3087	0	0	59	0	0	0	0	0	0	8	0	1	0	4	1	0	0	0	0	1	0	0	0	0	0	0	0	0	0	0	0	0	0	0	0	0	0	0	0	0
434	434_102206	10	30	1	1	III	2622		1932	1	0	41	0	0	0	0	0	31	259	0	21	0	147	25	0	6	1	29	7	0	0	0	0	0	0	0	0	0	0	0	3	0	14	0	0	11	0	0	4
434	434_102506	13	30	1	0	III	3128		3040	0	0	52	0	0	0	0	0	0	22	0	2	0	1	1	0	0	0	0	0	0	0	0	0	0	0	0	0	0	0	0	0	0	0	0	0	0	0	0	0
434	434_102906	17	30	1	0	III	2956		2613	0	0	49	0	0	0	0	0	4	160	0	4	0	42	14	0	6	0	17	1	0	0	0	0	0	0	0	0	0	0	0	0	0	2	0	0	4	0	0	3
434	434_110106	21	30	1	0	III	2934		2852	0	0	50	0	0	0	0	0	0	6	0	6	0	7	5	0	0	1	1	0	0	0	0	0	0	0	0	0	0	0	0	0	0	2	0	0	0	0	0	0
434	434_110506	25	30	1	0	III	2508		2409	0	0	47	0	0	0	0	0	3	9	0	6	0	17	3	0	0	0	1	0	0	0	0	0	0	0	0	0	0	0	0	1	0	0	0	0	1	0	0	0
434	434_110806	28	30	1	8	IV-A	2651		145	0	1	5	0	0	17	0	0	492	108	26	162	4	287	247	4	544	2	12	80	0	0	0	0	0	0	0	0	0	0	0	90	0	1	0	0	146	0	0	38
434	434_111206	32	30	1	0	III	3822		3719	0	0	69	0	0	0	0	0	1	7	0	0	0	6	3	0	2	0	1	0	0	0	0	0	0	0	0	0	0	0	0	2	0	0	0	0	3	0	0	1
434	434_111506	35	30	1	0	III	3422		3309	0	2	61	0	0	0	0	0	1	17	0	3	0	9	9	0	0	0	0	1	1	0	0	0	0	0	0	0	0	1	0	0	0	0	0	0	1	0	0	2
434	434_112206	39	30	1	2	III	4088		3981	1	0	77	0	1	0	0	0	0	11	0	0	0	4	3	0	1	0	0	0	0	0	0	0	0	0	0	0	0	0	3	0	0	0	0	0	0	0	0	0
434	434_010307	81	30	1	0	III	2094		1996	0	0	31	0	5	1	0	0	1	7	0	4	0	23	2	0	2	0	8	0	0	0	0	0	0	0	0	0	0	1	0	2	0	0	0	0	4	0	0	0
434	434_010707	84	30	1	3	III	2648		2383	0	0	57	0	4	0	0	0	2	32	0	10	0	98	13	0	6	0	15	2	0	0	0	0	0	0	0	0	0	0	0	3	0	0	0	0	10	0	0	0
435	435_081506	1	37	1	3	IV-B	2426		17	0	1846	3	0	0	125	19	5	1	4	86	0	0	0	0	7	0	0	1	0	0	0	0	0	0	5	0	0	0	0	0	1	12	0	0	0	0	20	0	0
435	435_081806	4	37	1	6	IV-B	2297		616	0	1148	28	0	0	22	7	0	0	0	35	0	4	0	0	5	0	0	0	0	0	0	1	0	0	3	0	0	0	0	0	0	1	0	0	0	0	5	0	0
435	435_090106	18	37	1	8	IV-B	2587		0	0	2401	0	0	0	13	45	3	3	0	10	0	0	0	40	0	0	0	0	0	0	0	1	0	0	9	0	0	0	0	0	0	2	0	0	0	0	0	0	0
435	435_091206	29	37	1	8	IV-B	2679		3	0	2478	0	0	0	13	12	2	1	6	22	0	0	0	5	18	0	0	0	1	0	0	0	0	0	0	0	0	0	0	0	0	0	0	0	0	0	3	0	23
435	435_091506	32	37	1	4	IV-B	2324		122	0	1703	4	0	0	153	30	2	0	26	67	8	3	5	4	3	1	0	0	3	0	0	51	0	0	15	0	0	9	0	0	6	8	0	0	0	1	16	1	0
435	435_091906	36	37	1	8	IV-B	2171		220	0	1702	18	0	0	65	16	0	0	9	61	0	10	0	0	13	0	0	0	0	0	0	0	0	0	12	0	0	1	0	0	4	0	0	0	0	0	3	0	0
435	435_092206	39	37	1	4	IV-B	2265		679	0	1184	25	0	0	10	1	2	1	5	216	3	9	0	0	14	0	0	0	0	0	0	1	0	0	0	0	0	0	0	0	0	5	0	0	0	0	35	0	0
435	435_092906	46	37	1	4	IV-B	2362		578	0	1355	12	0	0	48	42	33	0	4	90	0	12	0	0	4	0	0	0	0	0	0	24	0	0	33	0	0	14	0	0	10	6	0	0	0	0	35	0	0
435	435_100306	50	37	1	4	IV-B	2130		102	0	1715	0	0	0	11	63	1	0	5	91	0	10	0	0	6	0	0	0	0	0	0	0	0	0	51	0	0	2	0	0	7	4	0	0	0	0	4	0	1
435	435_100606	53	37	1	0	IV-B	2238		47	0	2000	7	0	0	29	35	0	0	12	27	1	5	1	3	2	1	0	0	0	0	0	0	0	0	14	0	0	0	0	0	0	4	0	0	0	0	3	0	0
435	435_101006	57	37	1	8	IV-B	2213		1	0	2092	0	0	0	1	2	15	0	5	23	1	0	1	5	2	1	0	0	0	0	0	0	0	0	2	0	0	0	0	0	0	0	0	0	0	0	3	0	2
435	435_101306	60	37	1	5	IV-B	2431		0	0	1002	0	0	0	107	7	908	18	16	1	7	0	31	29	0	1	0	0	3	0	0	13	0	0	0	0	0	0	0	0	6	9	0	0	0	5	68	0	0
435	435_102006	67	37	1	0	IV-B	2456		90	0	2068	8	0	0	27	4	4	1	9	118	0	1	1	0	15	0	0	0	0	0	0	1	0	0	0	0	0	8	0	0	5	3	0	0	0	0	34	0	0
435	435_102706	74	37	1	4	IV-B	2601		341	0	1604	38	0	0	126	6	6	0	2	124	0	6	1	0	21	0	0	0	1	0	0	94	0	0	9	0	0	27	0	0	5	4	0	0	0	0	104	4	0
435	435_103106	78	37	1	1	IV-B	2270		55	0	1020	1	0	0	343	6	13	0	2	40	1	5	0	0	1	0	0	0	0	0	0	202	0	0	8	0	0	146	0	0	4	13	0	0	0	0	304	3	0
435	435_110306	81	37	1	4	III	2352		1674	0	545	58	0	0	0	0	0	0	1	48	0	0	0	0	5	0	0	0	0	0	0	9	0	0	0	0	0	0	0	0	0	0	1	0	0	0	0	0	0
435	435_110706	85	37	1	4	III	2446		2117	0	251	60	0	0	0	0	0	0	1	11	0	0	0	0	0	0	0	0	0	0	0	3	0	0	0	0	0	0	0	0	0	0	0	0	0	0	0	0	0
435	435_111006	88	37	1	NA	IV-B	2085		73	1	1694	3	0	0	128	7	1	0	1	20	1	0	2	7	8	0	0	0	0	0	0	0	0	0	21	0	0	0	0	0	2	0	0	0	0	1	70	0	1
435	435_111406	92	37	1	4	IV-B	2237		21	1	1798	1	0	0	200	30	2	0	18	58	1	0	2	7	1	1	0	1	0	0	0	1	0	0	5	0	0	0	0	0	6	9	0	0	0	2	25	0	2
435	435_111706	95	37	1	1	IV-B	2481		0	0	2023	0	0	0	272	26	53	4	1	10	1	0	0	1	0	0	0	0	1	0	0	1	0	0	1	0	0	0	0	0	1	4	0	0	0	0	18	0	0
435	435_112106	99	37	1	4	IV-B	2308		10	1	1614	1	0	0	422	13	0	0	3	182	0	1	0	0	13	0	2	0	0	0	0	0	0	0	0	0	0	0	0	0	0	5	0	2	0	0	0	0	1
436	436_090906	12	38	0	0	IV-A	2021		4	527	0	24	0	94	89	0	0	39	213	1	25	0	46	80	0	93	0	6	75	1	0	0	0	0	0	0	0	0	1	0	1	0	13	22	0	66	0	0	80
436	436_091606	19	38	0	2	IV-A	2183		68	256	0	7	0	3	20	0	1	26	943	0	9	0	22	43	0	67	3	16	37	1	0	0	0	0	0	0	1	0	1	0	2	0	10	6	0	79	0	0	49
436	436_091906	22	38	0	1	IV-A	2022		455	54	0	16	0	13	52	0	0	58	586	0	28	0	70	82	0	92	1	4	34	0	0	0	0	0	0	0	0	0	2	0	0	0	4	5	0	80	0	0	48
436	436_092606	29	38	0	0	IV-A	2030		355	471	0	24	0	1	65	0	0	3	146	7	4	6	142	81	0	188	1	1	101	1	0	0	0	0	0	0	0	0	2	0	3	0	0	13	0	62	0	0	30
436	436_101406	47	38	0	0	IV-A	2269		5	803	0	8	0	17	172	0	0	2	93	0	0	0	7	17	0	31	0	0	387	0	0	0	0	0	0	0	1	0	2	0	0	0	10	38	0	56	0	0	55
436	436_101706	50	38	0	0	IV-A	2133		297	776	0	30	0	1	60	0	0	112	34	0	1	0	11	60	0	111	0	2	49	1	0	0	0	0	0	0	1	0	17	0	5	0	7	7	0	122	0	0	32
436	436_102106	54	38	0	2	IV-A	2260		484	241	0	17	0	0	93	1	0	115	273	3	5	0	19	45	0	124	2	7	79	0	0	0	0	0	0	0	0	0	27	1	6	0	10	31	0	99	0	0	35
436	436_102406	57	38	0	1	IV-A	2062		1034	88	0	28	0	0	14	0	1	24	515	3	4	0	10	28	1	41	0	0	13	4	0	0	0	0	0	0	1	0	1	0	0	0	1	1	0	28	0	0	16
436	436_102806	61	38	0	1	IV-A	2708		838	114	0	10	0	1	48	0	2	26	976	1	1	2	43	110	4	98	3	0	14	0	0	0	1	0	0	0	1	0	2	0	1	0	0	5	0	50	0	0	57
436	436_111106	75	38	0	1	IV-A	2040		7	289	0	58	0	182	42	0	0	37	522	0	12	0	26	48	0	146	0	1	23	0	0	0	0	0	0	1	0	0	0	0	4	0	16	7	0	87	0	0	31
436	436_111406	78	38	0	1	IV-A	2110		3	1066	0	10	0	13	97	0	0	1	62	0	1	0	16	19	0	25	0	1	299	0	0	0	0	0	0	0	0	0	0	0	0	0	2	47	0	25	0	0	32
436	436_112506	89	38	0	NA	IV-A	2415		1673	231	1	44	0	3	1	0	0	2	203	0	3	0	17	10	0	10	0	0	5	0	0	1	0	0	0	0	2	0	0	0	3	0	22	0	0	8	0	0	3
436	436_112806	92	38	0	NA	IV-A	2032		647	59	0	29	0	6	13	8	3	20	432	0	2	0	157	72	0	72	4	10	13	0	0	0	0	0	2	0	0	0	1	0	1	0	1	0	0	121	0	0	52
436	436_120206	96	38	0	1	IV-A	2066		766	54	1	26	0	8	12	1	0	11	635	0	4	0	79	46	0	67	3	1	6	0	0	0	0	0	0	0	0	0	0	0	4	0	0	0	0	66	0	0	24
436	436_120506	99	38	0	1	IV-A	2085		2	416	0	21	0	184	138	0	0	31	166	0	11	0	82	58	0	52	0	1	99	0	0	0	0	0	0	1	2	0	1	0	1	0	0	34	0	82	0	0	70
436	436_121206	106	38	0	3	IV-A	2336		1	952	0	5	0	32	53	2	0	14	628	0	1	0	26	28	0	45	1	3	9	2	0	0	0	0	0	1	5	0	0	0	0	0	0	4	0	35	0	0	44
436	436_121606	110	38	0	1	IV-A	2197		4	947	0	14	0	27	17	2	0	9	822	0	0	0	11	15	0	17	3	1	13	0	0	0	0	0	0	0	3	0	1	0	1	0	1	5	0	26	0	0	30
437	437_092906	1	38	1	0	III	2128		1389	0	0	192	0	0	1	0	0	0	155	0	12	1	99	25	1	22	1	1	2	0	0	0	0	0	0	0	0	0	0	108	0	0	2	0	0	21	0	0	8
437	437_100606	8	38	1	0	III	2162		1910	0	1	234	0	0	0	0	0	0	10	0	1	0	0	0	0	0	0	0	0	0	0	0	0	0	0	0	0	0	0	0	0	0	0	0	0	0	0	0	2
437	437_101006	12	38	1	0	III	2208		1945	0	0	259	0	0	0	0	0	0	2	1	0	0	0	0	0	0	0	0	0	0	0	0	0	0	0	0	0	0	0	0	0	0	0	0	0	0	0	0	0
437	437_101706	19	38	1	0	III	2151		1825	0	1	245	0	1	0	0	0	3	23	4	1	12	12	1	2	4	0	0	0	0	1	0	0	0	0	0	0	0	0	0	1	0	0	0	0	2	0	0	1
437	437_102006	22	38	1	0	III	5369		4905	148	14	22	1	1	1	5	0	9	7	3	0	86	8	7	14	5	0	0	2	0	0	0	0	0	0	0	0	0	1	5	5	0	1	0	0	6	0	0	4
437	437_102406	26	38	1	2	III	2104		1674	5	0	76	0	0	29	0	0	2	74	13	3	22	42	12	0	7	1	0	0	0	0	0	0	0	0	1	0	0	6	19	1	0	1	1	0	13	0	0	1
437	437_102706	29	38	1	0	III	2043		1832	0	33	105	0	0	0	0	0	0	16	11	0	0	22	3	1	1	0	3	0	0	0	0	0	0	0	0	0	0	0	0	0	0	2	0	0	4	0	0	0
437	437_110306	36	38	1	0	III	2077		1819	0	0	189	0	0	0	0	0	0	11	3	3	0	20	1	0	2	0	0	0	0	0	0	0	0	0	0	0	0	0	0	0	0	0	0	0	4	0	0	1
437	437_110506	38	38	1	NA	III	2111		1877	0	0	233	0	0	0	0	0	0	0	0	0	0	0	0	0	0	0	0	0	0	0	0	0	0	0	0	0	0	0	0	0	0	0	0	0	0	0	0	0
437	437_111006	43	38	1	0	III	2079		1838	16	7	193	0	0	0	0	0	0	13	3	0	0	1	0	0	0	0	0	0	0	3	0	0	0	0	0	0	0	0	0	0	0	0	0	0	0	0	0	0
437	437_111406	47	38	1	0	III	2008		1762	10	2	234	0	0	0	0	0	0	0	0	0	0	0	0	0	0	0	0	0	0	0	0	0	0	0	0	0	0	0	0	0	0	0	0	0	0	0	0	0
437	437_111706	50	38	1	0	III	2038		1796	2	0	235	0	0	0	0	0	0	4	0	0	0	0	0	0	0	0	0	0	0	0	0	0	0	0	0	0	0	0	0	0	0	0	0	0	0	0	0	0
437	437_112406	57	38	1	0	III	2139		1880	0	0	217	0	0	0	0	0	0	5	16	1	0	2	0	5	0	0	0	0	0	3	0	0	0	0	0	0	0	0	0	0	0	0	0	0	1	0	0	0
437	437_120106	64	38	1	0	III	4975		4914	9	0	40	0	0	0	0	0	0	5	0	0	0	2	0	0	0	0	0	0	0	0	0	0	0	0	0	0	0	0	0	0	0	0	0	0	0	0	0	1
437	437_121206	75	38	1	0	III	2046		1774	0	0	200	0	0	1	0	0	0	4	0	2	1	43	5	0	1	0	0	0	0	2	0	0	0	0	0	0	0	0	0	1	0	0	0	0	5	0	0	0
437	437_121506	78	38	1	1	III	2160		1897	10	0	250	0	0	0	0	0	0	1	0	0	0	0	0	0	0	0	0	0	0	0	0	0	0	0	0	0	0	0	0	0	0	0	0	0	0	0	0	1
437	437_121906	82	38	1	0	III	2069		1861	0	0	200	0	0	0	0	0	0	0	0	1	0	1	0	0	2	0	0	0	0	0	0	0	0	0	0	0	0	0	0	0	0	0	0	0	0	0	0	0
437	437_122606	89	38	1	0	III	2110		1863	2	1	238	0	0	0	0	0	0	0	0	0	3	0	0	0	0	0	0	0	0	1	0	0	0	0	0	0	0	0	0	0	0	0	0	0	0	0	0	0
437	437_122906	92	38	1	0	III	2156		1910	0	0	218	0	0	0	0	0	0	6	0	2	0	2	0	0	0	0	0	0	0	3	0	0	0	0	0	0	0	0	0	0	0	0	0	0	1	0	0	0
437	437_010207	96	38	1	0	III	2010		1910	1	0	88	0	0	0	0	0	0	1	0	1	0	0	0	0	0	0	0	0	0	0	0	0	0	0	0	0	0	0	0	0	0	0	0	0	0	0	0	0
439	439_121406	1	22	0	4	IV-B	2218		25	1	674	3	0	0	144	0	908	2	6	24	0	8	30	9	3	2	0	34	2	0	0	233	0	0	9	3	0	0	0	0	2	36	0	0	0	3	0	0	0
439	439_121806	5	22	0	8	IV-B	2235		262	2	1397	9	0	0	122	0	222	4	0	135	0	8	0	0	21	0	0	2	0	0	0	2	0	0	7	1	0	0	0	0	0	28	0	0	0	0	0	0	0
439	439_122106	8	22	0	8	IV-B	2199		108	0	1721	9	0	0	172	0	57	1	0	28	0	64	0	0	5	0	0	5	0	0	0	4	0	0	3	2	0	0	0	0	1	6	0	0	0	0	0	0	0
439	439_122506	12	22	0	8	IV-B	2422		240	0	1799	21	0	0	66	0	67	7	0	45	0	75	5	6	6	2	0	32	2	0	0	1	0	0	6	4	0	0	1	0	2	13	0	0	0	2	0	0	0
439	439_122806	15	22	0	8	IV-B	2208		26	0	1855	5	0	0	49	0	97	0	1	8	0	106	8	2	2	1	0	9	0	0	0	4	0	0	3	3	0	0	0	0	1	6	0	0	0	0	0	0	0
439	439_010107	19	22	0	8	IV-B	2492		38	0	1684	4	0	0	196	0	346	7	1	38	0	4	1	0	9	3	0	63	6	0	0	14	0	0	5	5	0	0	0	0	0	34	0	0	0	0	0	0	0
439	439_010407	22	22	0	8	IV-B	2624		119	1	1883	5	0	0	211	0	160	2	0	78	0	83	0	0	29	4	0	11	2	0	0	2	0	0	2	5	0	0	0	0	0	16	0	0	0	0	0	0	0
439	439_010807	26	22	0	8	IV-B	2390		33	2	1662	0	0	0	277	0	229	4	0	53	0	0	3	10	7	1	0	13	4	0	0	1	0	0	13	5	0	0	3	0	0	27	0	0	0	0	0	0	0
439	439_011107	29	22	0	0	IV-B	2391		89	0	1606	6	0	0	230	0	202	1	0	156	0	9	2	2	12	1	0	0	0	0	0	13	0	0	17	2	0	0	4	0	0	14	0	0	0	0	0	0	0
439	439_011507	33	22	0	8	IV-B	2051		73	0	1165	3	0	0	135	0	342	20	6	95	0	7	16	9	4	10	0	29	4	0	0	0	0	0	19	19	0	0	2	0	3	46	0	0	0	1	0	0	0
439	439_011807	36	22	0	8	IV-B	2581		78	0	1890	0	0	0	106	0	287	0	0	31	0	108	2	0	21	0	0	2	0	0	0	16	0	0	2	3	0	0	0	0	0	7	0	0	0	0	0	0	0
439	439_012207	40	22	0	8	IV-B	2613		50	0	1843	4	0	0	219	0	301	8	1	60	0	3	5	3	6	2	0	20	0	0	0	0	0	0	26	9	0	0	0	0	0	14	0	0	0	0	0	0	0
439	439_012507	43	22	0	0	IV-B	2611		5	0	2063	0	0	0	162	0	13	0	0	197	0	58	16	8	29	3	0	3	0	0	0	6	0	0	10	3	0	0	0	0	5	11	0	0	0	3	0	0	0
439	439_020107	50	22	0	0	IV-B	2447		175	0	1587	22	0	0	145	0	18	1	2	196	0	18	1	0	8	0	0	21	0	0	0	116	0	0	8	0	0	0	1	0	2	104	0	0	0	0	0	0	0
439	439_020507	54	22	0	7	IV-B	2416		220	0	1657	19	0	0	155	0	1	3	0	194	0	5	13	5	12	4	0	12	1	0	0	10	0	0	28	4	0	0	0	0	0	49	0	0	0	2	0	0	0
439	439_020807	57	22	0	0	IV-B	2375		40	0	1472	4	0	0	356	0	108	0	0	47	0	8	1	0	16	0	0	62	1	0	0	178	0	0	1	0	0	0	0	0	6	50	0	0	0	0	0	0	0
439	439_021207	61	22	0	5	IV-B	2343		79	0	1352	1	0	0	270	0	190	12	0	56	0	12	0	0	8	0	0	165	13	0	0	127	0	0	0	0	0	0	0	0	1	40	0	0	0	0	0	0	0
439	439_021507	64	22	0	8	IV-B	2367		102	0	1395	7	0	0	387	0	110	1	1	162	0	3	1	0	11	1	0	68	11	0	0	8	0	0	31	6	0	0	0	0	0	28	0	0	0	0	0	0	0
439	439_021907	68	22	0	8	IV-B	5120		223	6	619	3	0	0	537	0	570	8	0	135	0	9	29	10	203	140	0	1224	13	1	0	920	2	0	48	13	0	0	0	1	23	233	0	0	0	52	0	1	1
439	439_022207	71	22	0	8	IV-B	2401		77	0	1846	11	0	0	114	0	101	1	2	65	0	11	9	0	7	0	0	41	5	0	0	7	0	0	4	2	0	0	0	0	0	63	0	0	0	1	0	0	0
439	439_022607	75	22	0	8	IV-B	2252		94	0	1713	2	0	0	127	0	60	16	0	84	0	3	1	4	3	0	0	32	3	0	0	15	0	0	5	0	0	0	0	0	1	84	0	0	0	0	0	0	0
439	439_030107	78	22	0	8	IV-B	2505		54	0	1821	5	0	0	290	0	45	5	0	82	0	3	1	2	4	0	0	110	7	0	0	1	0	0	13	0	0	0	4	0	0	46	0	0	0	0	0	0	0
439	439_030507	82	22	0	7	IV-B	2316		47	0	1899	7	0	0	127	0	15	5	0	88	0	12	4	0	8	6	0	22	1	0	0	2	5	0	15	9	0	0	0	0	1	10	0	0	0	0	0	0	0
439	439_030807	85	22	0	NA	IV-B	2433		83	0	1817	2	0	0	143	0	23	0	1	65	0	215	1	0	11	0	0	2	0	0	0	31	0	0	5	0	0	0	0	0	0	12	0	0	0	0	0	0	0
439	439_031307	90	22	0	8	IV-B	2236		42	0	1189	3	0	0	457	0	223	0	1	51	0	2	7	6	10	12	0	161	8	0	0	7	0	0	9	5	0	0	2	0	0	20	0	0	0	2	0	0	0
439	439_032207	99	22	0	4	IV-B	2330		17	2	1616	0	0	0	200	0	218	21	0	42	0	95	4	6	9	0	0	16	2	4	0	4	0	0	10	2	0	0	0	0	0	24	0	0	0	1	0	0	0
439	439_032907	106	22	0	7	IV-B	2520		66	0	1716	3	0	0	112	0	22	0	0	119	0	167	0	2	24	0	0	3	0	0	0	238	0	0	2	0	0	0	0	0	0	18	0	0	0	0	0	0	0
439	439_040207	110	22	0	7	IV-B	2399		200	0	1684	5	0	0	190	0	14	13	0	65	0	46	1	0	9	2	0	117	14	0	0	11	0	0	7	4	0	0	0	0	1	8	0	0	0	0	0	0	0
442	442_020607	1	45	0	0	I	3946		2	2415	2	7	1	704	7	0	0	7	0	0	0	0	0	55	1	0	0	0	2	0	0	0	55	0	0	0	0	0	0	0	24	0	0	0	0	0	0	376	6
442	442_020707	2	45	0	NA	I	3402		27	3317	6	6	0	0	6	0	0	0	2	8	0	4	4	0	0	0	1	1	1	0	0	8	0	0	0	1	0	1	0	0	2	1	0	0	0	0	0	0	0
442	442_021307	7	45	0	0	I	2844		3	2809	0	3	0	2	0	0	0	0	1	0	0	0	1	0	0	0	2	14	6	0	0	1	0	0	0	1	0	0	0	0	0	0	0	0	0	0	0	0	0
442	442_022007	14	45	0	NA	I	3044		10	2954	37	4	1	3	0	0	0	5	0	2	0	1	1	1	0	0	0	0	0	0	0	4	0	0	0	0	0	1	0	0	0	5	0	0	2	0	10	1	0
442	442_022707	21	45	0	0	I	2855		64	2508	2	25	12	28	2	2	2	7	5	2	0	2	39	17	0	3	6	24	10	0	0	12	0	0	0	1	0	0	10	0	8	0	0	0	0	13	3	0	1
442	442_031307	35	45	0	0	I	3025		90	2890	17	9	1	4	0	0	0	0	6	4	0	1	0	0	0	0	0	0	0	0	0	1	0	0	1	0	0	0	0	0	0	0	0	0	0	0	0	0	0
443	443_010207	1	42	1	0	I	5055		0	3253	0	0	0	3	8	0	1	151	71	0	0	0	152	104	0	148	12	0	13	0	0	0	0	0	0	0	0	0	0	0	16	0	3	1	0	46	0	141	7
443	443_010607	5	42	1	NA	IV-A	5527		12	467	0	0	0	19	7	0	2	242	0	0	0	0	188	51	1	1082	38	0	104	0	0	0	1160	0	1	1	0	0	0	0	99	0	0	2	0	400	0	221	4
443	443_010907	8	42	1	0	IV-A	5248		0	1003	2	1	0	1	6	1	0	86	15	1	26	0	21	13	7	20	20	0	112	0	0	0	978	0	0	0	2	0	0	0	124	0	1	2	0	10	0	516	5
443	443_011507	14	42	1	NA	IV-A	5317		4	1802	0	3	0	75	2	0	1	190	1	0	1	0	3	8	0	24	54	0	138	0	0	0	1630	0	0	0	0	0	0	0	47	0	0	1	0	6	0	583	0
443	443_011907	18	42	1	NA	I	3242		179	2166	2	2	3	133	2	2	0	28	0	0	0	0	6	5	1	1	4	0	39	0	0	0	382	0	0	0	0	0	0	0	14	0	0	1	0	0	0	100	2
443	443_012207	21	42	1	0	I	4732		498	4031	1	31	47	26	0	0	0	1	11	1	0	0	10	1	0	4	0	9	1	0	0	1	0	0	0	0	1	0	0	0	0	0	0	0	0	1	1	0	1
443	443_020207	32	42	1	4	IV-A	5260		0	2	2	1	0	0	3	1	0	5	0	1	172	1	909	797	1	96	0	0	143	0	0	0	354	0	0	1	0	0	0	1	3	0	0	3	0	34	0	0	0
443	443_021607	46	42	1	0	IV-A	4720		58	188	1	0	0	0	1	2	0	0	2	1	331	0	8	16	4	5	1	0	113	0	0	0	1035	0	0	0	0	0	0	0	113	0	0	3	0	0	0	151	8
443	443_022307	53	42	1	0	IV-A	4606		3	1162	0	1	0	0	0	2	0	1	1	0	99	0	7	87	0	1	0	0	128	0	0	0	1287	0	0	0	0	0	2	0	68	0	1	3	0	2	0	513	3
443	443_030107	59	42	1	NA	I	4732		0	3715	0	0	1	2	2	0	0	0	0	0	14	0	0	1	0	0	2	0	22	0	1	0	396	0	0	0	0	0	0	0	41	0	0	2	0	0	0	161	0
443	443_030507	63	42	1	0	I	2273		0	2206	0	1	0	0	0	0	1	0	0	0	1	0	0	1	0	0	0	0	1	0	0	0	30	0	0	0	0	0	0	0	0	0	0	0	0	0	0	14	0
443	443_030907	67	42	1	0	IV-A	3329		0	20	0	0	0	0	1	185	0	0	4	0	50	0	0	15	0	2	402	0	72	0	0	0	772	0	0	0	0	0	0	0	15	1	0	25	0	0	0	70	5
443	443_031607	74	42	1	0	IV-A	4580		0	273	0	0	0	1	3	4	0	39	27	0	15	0	174	16	2	0	333	0	198	0	0	0	2095	0	0	0	0	0	0	0	25	0	0	0	0	0	0	194	0
443	443_032607	84	42	1	1	I	2279		0	2256	0	5	0	1	0	0	0	0	0	0	0	0	0	8	0	1	0	0	0	0	0	0	0	0	0	0	0	0	0	0	0	0	0	0	0	1	0	0	0
443	443_033007	88	42	1	0	I	4652		1	4611	0	3	0	1	0	0	0	0	0	0	0	0	0	6	0	0	0	0	0	0	0	0	0	0	0	0	0	0	0	0	0	0	0	0	0	0	0	0	0
443	443_040207	91	42	1	0	I	2005		0	1946	5	1	0	0	0	0	0	0	6	0	0	0	1	24	0	0	0	0	0	0	0	0	0	0	0	0	0	0	0	0	1	0	0	0	0	0	0	0	0
443	443_040607	95	42	1	0	I	4204		0	4111	0	0	0	6	0	0	0	0	0	0	0	0	0	26	0	0	0	0	0	0	0	0	0	0	0	0	0	0	0	0	3	0	0	1	0	0	0	0	0
443	443_040907	98	42	1	0	I	2278		1	2270	0	2	0	0	1	0	0	0	0	0	0	0	0	0	0	0	0	0	0	0	0	0	0	0	0	0	0	0	0	0	0	0	0	0	0	0	0	0	0
443	443_041307	102	42	1	NA	I	5618		0	5583	0	1	0	1	0	0	0	0	0	0	0	0	0	4	0	0	0	0	0	0	0	0	0	0	0	0	0	0	0	0	2	0	0	0	0	1	0	0	0
443	443_041607	105	42	1	0	I	2160		0	2156	0	2	0	0	0	0	0	0	0	0	0	0	1	0	0	0	0	0	0	0	0	0	0	0	0	0	0	0	0	0	1	0	0	0	0	0	0	0	0
443	443_042007	109	42	1	0	I	4928		0	4925	0	1	0	0	0	0	0	0	0	0	0	0	0	0	0	0	0	0	0	0	0	0	0	0	0	0	0	0	0	0	0	0	0	0	0	0	0	0	0
444	444_010407	1	43	1	0	III	4915		2534	1	75	0	0	0	34	20	176	91	33	14	27	36	30	10	21	10	8	9	43	8	0	51	2	1	20	44	0	7	99	1213	18	13	25	27	79	3	0	41	10
444	444_011607	13	43	1	8	IV-B	4561		0	0	2037	0	0	0	513	1267	137	25	0	18	0	0	0	0	62	6	1	2	4	0	0	0	0	82	0	36	0	0	3	0	2	6	0	248	1	0	0	12	49
444	444_011807	15	43	1	0	IV-B	4806		0	0	2413	0	0	0	49	1433	206	113	0	27	0	0	0	12	63	5	149	0	54	0	0	0	0	41	0	45	0	3	15	0	6	5	1	16	18	0	0	1	24
444	444_012207	19	43	1	0	IV-B	4923		0	0	2034	0	0	0	154	1678	234	238	0	38	0	0	1	14	114	9	61	1	94	2	0	0	0	40	0	40	1	2	24	0	6	16	0	22	4	0	2	0	33
444	444_012507	22	43	1	4	IV-B	5480		0	0	1359	0	0	0	979	932	21	19	2	38	0	0	9	87	91	2	1274	0	6	1	0	0	0	4	0	6	0	0	7	0	0	0	0	22	1	0	0	3	263
444	444_020107	29	43	1	0	IV-B	5023		0	0	1594	0	0	0	155	98	94	17	265	633	0	0	35	74	1410	14	54	2	7	2	0	0	0	18	0	39	0	1	232	0	19	2	4	28	0	1	0	9	67
444	444_020507	33	43	1	4	IV-B	5701		11	1	1830	1	0	0	304	176	20	262	1	194	6	7	30	163	344	136	61	0	20	4	0	0	0	4	19	384	2	0	1346	0	3	0	0	60	0	55	0	0	71
444	444_020807	36	43	1	4	IV-B	4897		551	0	1459	3	0	0	232	529	5	121	1	74	0	48	0	29	79	2	336	0	14	304	0	0	0	4	231	14	1	10	17	0	23	36	0	112	1	0	0	1	10
444	444_021207	40	43	1	2	IV-B	5535		827	2	1344	5	0	0	402	587	17	64	1	45	1	135	19	33	52	2	295	0	17	139	0	21	0	12	168	17	0	214	2	0	168	200	0	23	11	0	2	61	10
444	444_021507	43	43	1	0	IV-B	4731		3	1	778	0	0	0	247	476	478	110	45	209	104	7	71	573	181	12	91	0	19	24	0	19	0	367	85	43	0	137	156	0	73	15	0	0	8	2	31	0	45
444	444_022607	54	43	1	2	IV-B	4408		0	2	2390	0	0	0	125	334	5	87	0	74	7	0	7	151	159	58	140	0	73	0	0	0	0	169	0	243	0	0	160	0	51	2	0	9	4	28	13	1	8
444	444_030107	57	43	1	8	IV-B	4202		0	0	2076	0	0	1	10	184	1	3	0	111	0	0	326	346	239	107	232	1	1	0	0	0	0	151	0	119	3	0	25	0	10	1	0	38	0	64	3	0	1
444	444_030507	61	43	1	8	IV-B	4411		0	2	3251	0	0	0	17	171	0	1	2	166	0	0	45	52	400	27	22	2	7	0	0	0	0	134	0	21	0	0	6	0	27	5	0	1	0	16	0	1	1
444	444_030807	64	43	1	NA	IV-B	2938		0	0	2467	0	0	1	50	10	0	3	0	94	0	0	26	1	202	1	17	0	1	0	0	0	0	20	2	0	0	0	0	0	10	11	0	0	4	0	1	5	2
444	444_031207	68	43	1	4	IV-B	5033		0	0	2501	0	0	15	335	63	0	27	2	169	0	0	41	13	414	4	30	0	24	0	0	488	13	48	4	0	1	104	0	0	92	141	0	0	54	8	15	371	2
444	444_031907	75	43	1	NA	IV-B	3157		15	0	1416	1	0	0	170	568	1	28	2	70	0	16	2	140	164	9	103	0	7	0	0	5	1	125	166	11	0	44	0	0	29	5	0	0	4	11	0	3	10
444	444_032207	78	43	1	0	IV-B	4662		1	1	581	0	0	0	59	58	279	12	264	64	72	0	86	995	132	27	5	0	1	0	0	0	24	317	2	66	1	3	1196	0	13	0	0	0	0	3	132	3	2
444	444_032907	85	43	1	6	IV-B	4762		23	3	2634	4	2	0	47	200	2	142	0	147	27	10	26	259	251	36	11	8	63	0	0	0	0	9	198	190	0	1	1	0	7	1	0	1	1	12	2	0	3
444	444_040207	89	43	1	8	IV-B	5502		17	0	2389	0	0	0	67	342	14	417	5	140	26	35	40	156	347	21	19	218	117	0	0	0	2	21	187	78	0	2	6	0	27	10	0	1	3	14	39	4	5
444	444_040607	93	43	1	NA	IV-B	4342		761	3	1945	18	0	0	65	652	28	22	12	70	4	1	9	32	143	2	162	23	25	1	0	0	0	5	54	12	0	3	0	0	26	31	1	0	41	0	2	7	77
444	444_040907	96	43	1	0	IV-B	4797		186	0	1842	4	1	0	199	867	31	67	10	86	2	29	2	131	190	7	471	47	35	10	0	0	0	11	206	32	1	8	0	0	33	19	0	0	49	0	0	30	63
444	444_041207	99	43	1	4	IV-B	3894		327	0	1745	1	1	0	320	144	227	224	2	71	0	4	0	9	135	0	13	7	79	0	0	1	0	5	220	3	2	0	0	0	41	51	0	1	10	0	0	13	128
444	444_041607	103	43	1	4	IV-B	4317		49	0	1967	1	0	0	471	133	283	160	2	81	1	13	15	30	193	3	39	8	26	0	0	0	1	24	246	8	37	6	3	0	59	60	0	5	11	0	3	31	178
444	444_041907	106	43	1	9	IV-A	5512		1	0	499	0	0	0	79	162	136	1625	273	8	54	0	177	105	12	185	59	1	104	90	0	0	1	21	1	524	0	0	133	0	139	0	52	599	3	77	8	0	10
445	445_011107	1	37	1	4	IV-B	2001		220	0	897	13	0	0	0	51	0	75	1	244	0	28	9	0	9	0	14	151	19	0	0	122	0	0	0	0	94	0	0	0	10	22	8	0	0	1	0	0	0
445	445_012907	19	37	1	8	IV-B	2190		17	1	1487	0	0	0	0	45	0	45	0	285	0	108	0	0	26	0	16	5	8	0	0	0	0	0	0	0	114	0	0	0	6	7	0	0	0	1	0	0	0
445	445_020807	29	37	1	0	III	2277		1875	0	88	87	0	0	0	0	0	3	0	62	0	0	6	2	3	0	0	26	1	0	1	101	0	0	0	0	0	0	0	0	3	11	0	0	0	1	0	0	2
445	445_021507	36	37	1	0	IV-B	2058		1259	0	419	67	0	0	0	0	0	0	0	245	0	37	0	0	10	0	0	0	0	0	0	0	0	0	0	0	0	0	0	0	0	4	6	0	0	0	0	0	0
445	445_030107	50	37	1	3	IV-B	2016		158	0	1363	3	0	0	0	0	0	0	0	188	0	256	0	0	6	0	0	0	2	0	0	1	0	0	0	0	0	0	0	0	0	11	0	0	0	0	0	0	0
445	445_030807	57	37	1	4	IV-B	2002		33	0	1291	3	0	0	0	0	0	56	0	475	0	37	0	0	22	0	0	5	8	0	0	8	0	0	0	0	0	0	0	0	12	1	0	0	0	0	0	0	0
445	445_031507	64	37	1	0	IV-B	2125		429	0	1253	28	0	0	0	0	0	0	4	303	0	7	0	0	19	0	0	1	0	0	1	50	0	0	0	0	0	0	2	0	0	8	0	0	0	0	0	0	0
445	445_032007	69	37	1	8	IV-B	2076		651	0	1176	22	0	0	0	0	0	77	0	96	0	4	0	4	6	0	0	3	2	0	0	0	14	0	0	0	0	0	0	0	4	2	0	0	0	0	0	0	0
445	445_032207	71	37	1	5	IV-B	2084		38	0	1758	7	0	0	0	0	0	176	0	47	0	5	0	5	5	0	1	13	6	0	0	0	4	0	0	0	0	0	1	0	3	1	0	0	0	0	0	0	0
445	445_040507	85	37	1	1	III	2007		1300	0	181	157	0	0	0	0	0	0	3	49	0	67	1	0	3	0	0	5	0	0	0	223	0	0	0	0	0	0	0	0	1	3	10	0	0	0	0	0	0
445	445_041207	92	37	1	3	III	2016		1619	0	126	231	0	0	0	0	0	0	0	6	0	25	1	0	0	0	0	0	0	0	0	0	0	0	0	0	0	0	0	0	0	0	0	0	0	1	0	0	0
446	446_030207	1	33	0	0	III	4474		3674	2	1	146	437	81	2	2	0	1	5	0	1	0	4	0	0	0	0	0	0	0	0	0	0	0	0	0	0	0	0	1	0	0	1	0	0	0	0	0	0
446	446_030607	5	33	0	0	III	4306		3196	2	4	224	814	37	8	0	3	0	0	0	0	0	0	0	0	1	0	0	0	0	0	0	0	0	0	0	0	0	0	0	0	0	0	0	0	0	0	0	0
446	446_030907	8	33	0	0	III	5092		3850	10	0	167	1040	19	0	0	0	0	1	0	0	0	0	0	0	0	0	0	0	0	0	0	0	0	0	0	0	0	0	0	0	0	2	0	0	0	0	0	0
446	446_032007	19	33	0	1	III	4948		2923	0	1	176	1390	220	5	0	0	2	59	0	3	0	19	3	0	7	0	4	0	0	0	0	0	0	1	0	1	0	0	0	3	0	23	2	0	2	0	0	3
446	446_032307	22	33	0	0	III	4647		3225	6	2	204	1135	21	3	1	0	0	2	0	0	1	5	1	0	0	1	0	0	0	0	0	0	0	0	0	0	2	0	0	0	0	3	1	0	0	0	0	0
446	446_032707	26	33	0	0	III	4189		3193	0	1	208	321	117	0	3	0	4	86	0	0	0	33	6	0	17	0	1	0	0	1	0	0	0	0	0	1	4	0	0	1	0	12	0	0	2	0	0	0
446	446_033007	29	33	0	0	III	2057		1727	0	0	194	90	46	0	0	0	0	0	0	0	0	0	0	0	0	0	0	0	0	0	0	0	0	0	0	0	0	0	0	0	0	0	0	0	0	0	0	0
446	446_040607	36	33	0	0	III	6617		5035	0	3	257	1247	47	4	0	1	0	1	0	1	0	0	2	1	0	0	0	0	0	0	0	0	0	2	0	0	0	0	0	0	0	1	1	0	0	0	0	1
446	446_042407	54	33	0	0	III	5465		5054	0	0	140	161	60	1	0	3	2	2	1	1	0	5	3	0	1	0	0	0	0	0	0	0	0	0	0	1	2	0	0	0	0	0	0	0	1	0	0	0
446	446_051507	75	33	0	0	III	2048		1704	0	0	242	38	63	0	0	0	0	0	0	0	0	1	0	0	0	0	0	0	0	0	0	0	0	0	0	0	0	0	0	0	0	0	0	0	0	0	0	0
446	446_052207	82	33	0	0	III	3686		2681	2	2	368	152	297	3	3	3	4	35	0	1	0	16	0	0	0	1	0	1	0	1	0	0	0	1	0	1	1	0	0	0	0	15	0	2	0	0	0	0
446	446_052507	85	33	0	0	III	4288		3740	0	2	265	25	167	7	0	1	0	0	0	0	0	16	0	0	2	0	4	0	0	0	0	0	0	0	0	0	1	0	0	0	0	0	0	0	0	0	0	1
446	446_052907	89	33	0	0	III	3731		3486	0	0	157	9	78	0	0	0	0	0	0	0	0	0	0	0	0	0	0	0	0	0	0	0	0	0	0	0	0	0	0	0	0	0	0	0	0	0	0	0
446	446_060107	92	33	0	0	III	5462		4831	0	0	163	402	54	0	0	1	0	1	0	0	0	2	0	0	1	0	0	0	0	0	0	1	0	0	0	0	0	0	0	0	0	0	0	0	0	0	0	0
446	446_060307	94	33	0	NA	III	2094		1823	0	0	220	21	29	0	0	0	0	0	0	0	0	0	0	0	0	0	0	0	0	1	0	0	0	0	0	0	0	0	0	0	0	0	0	0	0	0	0	0
446	446_060507	96	33	0	0	III	2060		1773	0	1	216	48	22	0	0	0	0	0	0	0	0	0	0	0	0	0	0	0	0	0	0	0	0	0	0	0	0	0	0	0	0	0	0	0	0	0	0	0
446	446_061507	106	33	0	0	III	2014		1737	0	1	214	37	24	0	0	0	0	0	0	0	0	0	0	0	0	0	0	0	0	0	0	0	0	0	0	0	0	0	0	0	0	0	0	0	0	0	0	0
446	446_061907	110	33	0	0	III	2095		2004	0	0	40	20	29	0	0	0	0	0	0	0	0	0	0	0	0	0	0	0	0	0	0	0	0	0	0	0	0	0	2	0	0	0	0	0	0	0	0	0
[truncated: 102 more columns]
